# Supplementary material for: 1-Ethyl-4-[1-(1-phenyl­ethyl­idene)hydrazin-2-yl­idene]-3,4-dihydro-1H-2λ6,1-benzothia­zine-2,2-dione
Source: Acta Crystallogr Sect E Struct Rep Online. 2012 May 31;68(Pt 6):o1927. doi: 10.1107/S1600536812022982 (PMC3379482; doi:10.1107/S1600536812022982)
Supplement: Supplementary file 1 [file e-68-o1927-sup1.cif]

##############################################################################
#                                                                            #
# This CIF contains the data in a paper accepted for publication in          #
# Acta Crystallographica Section E. It conforms to the requirements of       #
# Notes for Authors for Acta Crystallographica Section E, and has been       #
# peer reviewed under the auspices of the IUCr Commission on Journals.       #
#                                                                            #
# Full details of the Crystallographic Information File format               #
# are given in the paper "The Crystallographic Information File (CIF):       #
# a New Standard Archive File for Crystallography" by S. R. Hall, F. H.      #
# Allen and I. D. Brown [Acta Cryst. (1991), A47, 655-685].                  #
#                                                                            #
# The current version of the core CIF dictionary is obtainable from          #
# ftp://ftp.iucr.org/pub/cif_core.dic.                                       #
#                                                                            #
# Software is freely available for graphical display of the structure(s)     #
# in this CIF. For information consult the CIF software page                 #
# http://www.iucr.org/resources/cif/software.                                #
#                                                                            #
# This file may be used for bona fide research purposes within the           #
# scientific community so long as proper attribution is given to the journal # 
# article from which it was obtained.                                        #
#                                                                            #
##############################################################################
data_I
_audit_creation_method     SHELXL-97
_chemical_name_systematic
;
1-Ethyl-4-[1-(1-phenylethylidene)hydrazin-2-ylidene]-3,4-dihydro-
1<i>H</i>-2\l^6^,1-benzothiazine-2,2-dione
;
_chemical_name_common
;
;
_chemical_formula_moiety     'C18 H19 N3 O2 S'
_chemical_formula_sum     'C18 H19 N3 O2 S'
_chemical_formula_iupac     'C18 H19 N3 O2 S'
_chemical_formula_weight     341.42
_chemical_melting_point     ?
_symmetry_cell_setting     monoclinic
_symmetry_space_group_name_H-M     'P 21/n'
_symmetry_space_group_name_Hall     '-P 2yn'
loop_
    _symmetry_equiv_pos_as_xyz
    'x, y, z'
    '-x+1/2, y+1/2, -z+1/2'
    '-x, -y, -z'
    'x-1/2, -y-1/2, z-1/2'
_cell_length_a     9.7278(3)
_cell_length_b     12.4327(3)
_cell_length_c     14.2607(4)
_cell_angle_alpha     90.00
_cell_angle_beta     100.7250(10)
_cell_angle_gamma     90.00
_cell_volume     1694.60(8)
_cell_formula_units_Z     4
_cell_measurement_reflns_used     4849
_cell_measurement_theta_min     2.35
_cell_measurement_theta_max     26.07
_cell_measurement_temperature     296(2)
_exptl_crystal_description     'needle'
_exptl_crystal_colour     'colorless'
_exptl_crystal_size_max     0.41
_exptl_crystal_size_mid     0.08
_exptl_crystal_size_min     0.06
_exptl_crystal_density_diffrn     1.338
_exptl_crystal_density_meas     ?
_exptl_crystal_density_method     'not measured'
_exptl_crystal_F_000     720
_exptl_absorpt_coefficient_mu     0.206
_exptl_absorpt_correction_type     multi-scan
_exptl_absorpt_process_details     '(SADABS; Bruker, 2007)'
_exptl_absorpt_correction_T_min     0.9201
_exptl_absorpt_correction_T_max     0.9877
_exptl_special_details
;
;
_diffrn_ambient_temperature     296(2)
_diffrn_radiation_type     MoK\a
_diffrn_radiation_wavelength     0.71073
_diffrn_radiation_source     'fine-focus sealed tube'
_diffrn_radiation_monochromator     graphite
_diffrn_measurement_device_type     'Bruker Kappa APEXII CCD'
_diffrn_measurement_method     '\f and \w scans'
_diffrn_detector_area_resol_mean     ?
_diffrn_reflns_number     16049
_diffrn_reflns_av_R_equivalents     0.0345
_diffrn_reflns_av_sigmaI/netI     0.0380
_diffrn_reflns_theta_min     2.19
_diffrn_reflns_theta_max     28.29
_diffrn_reflns_theta_full     26.00
_diffrn_measured_fraction_theta_max     0.983
_diffrn_measured_fraction_theta_full     0.997
_diffrn_reflns_limit_h_min     -12
_diffrn_reflns_limit_h_max     12
_diffrn_reflns_limit_k_min     -16
_diffrn_reflns_limit_k_max     16
_diffrn_reflns_limit_l_min     -19
_diffrn_reflns_limit_l_max     16
_diffrn_standards_number     0
_diffrn_standards_interval_count     .
_diffrn_standards_interval_time     .
_diffrn_standards_decay_%     ?
_refine_special_details
;
 Refinement of F^2^ against ALL reflections.  The weighted R-factor wR and
 goodness of fit S are based on F^2^, conventional R-factors R are based
 on F, with F set to zero for negative F^2^. The threshold expression of
 F^2^ > 2sigma(F^2^) is used only for calculating R-factors(gt) etc. and is
 not relevant to the choice of reflections for refinement.  R-factors based
 on F^2^ are statistically about twice as large as those based on F, and R-
 factors based on ALL data will be even larger.
;
_reflns_number_total     4129
_reflns_number_gt     2887
_reflns_threshold_expression     I>2\s(I)
_refine_ls_structure_factor_coef     Fsqd
_refine_ls_matrix_type     full
_refine_ls_R_factor_all     0.0720
_refine_ls_R_factor_gt     0.0455
_refine_ls_wR_factor_gt     0.1296
_refine_ls_wR_factor_ref     0.1507
_refine_ls_goodness_of_fit_ref     0.995
_refine_ls_restrained_S_all     0.995
_refine_ls_number_reflns     4127
_refine_ls_number_parameters     219
_refine_ls_number_restraints     0
_refine_ls_hydrogen_treatment     constr
_refine_ls_weighting_scheme     calc
_refine_ls_weighting_details
         'calc w=1/[\s^2^(Fo^2^)+(0.0895P)^2^+0.2125P] where P=(Fo^2^+2Fc^2^)/3'
_atom_sites_solution_hydrogens     geom
_atom_sites_solution_primary     direct
_atom_sites_solution_secondary     difmap
_refine_ls_shift/su_max     0.002
_refine_ls_shift/su_mean     0.000
_refine_diff_density_max     0.279
_refine_diff_density_min     -0.316
_refine_ls_extinction_method     none
_refine_ls_extinction_coef     ?
loop_
    _atom_type_symbol
    _atom_type_description
    _atom_type_scat_dispersion_real
    _atom_type_scat_dispersion_imag
    _atom_type_scat_source
    'C' 'C' 0.0033 0.0016
                         'International Tables Vol C Tables 4.2.6.8 and 6.1.1.4'
    'H' 'H' 0.0000 0.0000
                         'International Tables Vol C Tables 4.2.6.8 and 6.1.1.4'
    'N' 'N' 0.0061 0.0033
                         'International Tables Vol C Tables 4.2.6.8 and 6.1.1.4'
    'O' 'O' 0.0106 0.0060
                         'International Tables Vol C Tables 4.2.6.8 and 6.1.1.4'
    'S' 'S' 0.1246 0.1234
                         'International Tables Vol C Tables 4.2.6.8 and 6.1.1.4'
_computing_data_collection     'APEX2 (Bruker, 2007)'
_computing_cell_refinement     'SAINT (Bruker, 2007)'
_computing_data_reduction     'SAINT (Bruker, 2007)'
_computing_structure_solution     'SHELXS97 (Sheldrick, 2008)'
_computing_structure_refinement     'SHELXL97 (Sheldrick, 2008)'
_computing_molecular_graphics     'PLATON (Spek, 2009)'
_computing_publication_material
;
WinGX (Farrugia, 1999) and PLATON (Spek, 2009)
;
loop_
    _atom_site_type_symbol
    _atom_site_label
    _atom_site_fract_x
    _atom_site_fract_y
    _atom_site_fract_z
    _atom_site_U_iso_or_equiv
    _atom_site_adp_type
    _atom_site_calc_flag
    _atom_site_refinement_flags
    _atom_site_occupancy
    _atom_site_symmetry_multiplicity
    _atom_site_disorder_assembly
    _atom_site_disorder_group
    S S1 0.78767(5) 0.93644(4) 1.05780(3) 0.04426(17) Uani d . 1 1 . .
    O O1 0.85670(16) 1.03503(13) 1.08838(12) 0.0650(4) Uani d . 1 1 . .
    O O2 0.71460(14) 0.88277(12) 1.12183(10) 0.0557(4) Uani d . 1 1 . .
    N N1 0.68626(18) 0.95785(12) 0.95522(11) 0.0477(4) Uani d . 1 1 . .
    N N2 0.89644(17) 0.66151(14) 0.96946(13) 0.0556(4) Uani d . 1 1 . .
    N N3 1.02548(17) 0.65607(14) 1.03083(13) 0.0558(5) Uani d . 1 1 . .
    C C1 0.62452(18) 0.86638(14) 0.90335(12) 0.0367(4) Uani d . 1 1 . .
    C C2 0.49509(19) 0.87561(16) 0.84347(14) 0.0458(5) Uani d . 1 1 . .
    H H2 0.4487 0.9414 0.8380 0.055 Uiso calc R 1 1 . .
    C C3 0.43489(19) 0.78866(17) 0.79221(14) 0.0496(5) Uani d . 1 1 . .
    H H3 0.3487 0.7963 0.7518 0.059 Uiso calc R 1 1 . .
    C C4 0.50112(19) 0.69015(17) 0.80018(14) 0.0477(5) Uani d . 1 1 . .
    H H4 0.4594 0.6311 0.7662 0.057 Uiso calc R 1 1 . .
    C C5 0.62979(19) 0.68026(15) 0.85904(13) 0.0428(4) Uani d . 1 1 . .
    H H5 0.6744 0.6138 0.8645 0.051 Uiso calc R 1 1 . .
    C C6 0.69472(16) 0.76729(14) 0.91056(12) 0.0355(4) Uani d . 1 1 . .
    C C7 0.83541(17) 0.75244(15) 0.96944(13) 0.0401(4) Uani d . 1 1 . .
    C C8 0.90722(18) 0.84518(16) 1.02506(14) 0.0473(5) Uani d . 1 1 . .
    H H8A 0.9653 0.8820 0.9869 0.057 Uiso calc R 1 1 . .
    H H8B 0.9677 0.8183 1.0821 0.057 Uiso calc R 1 1 . .
    C C9 1.1295(2) 0.62777(15) 0.99497(15) 0.0497(5) Uani d . 1 1 . .
    C C10 1.26558(19) 0.62074(14) 1.06248(13) 0.0428(4) Uani d . 1 1 . .
    C C11 1.3907(2) 0.6245(2) 1.03087(17) 0.0634(6) Uani d . 1 1 . .
    H H11 1.3910 0.6287 0.9658 0.076 Uiso calc R 1 1 . .
    C C12 1.5168(2) 0.6219(2) 1.09532(19) 0.0724(7) Uani d . 1 1 . .
    H H12 1.6007 0.6258 1.0731 0.087 Uiso calc R 1 1 . .
    C C13 1.5185(2) 0.61366(18) 1.19091(17) 0.0589(6) Uani d . 1 1 . .
    H H13 1.6030 0.6108 1.2338 0.071 Uiso calc R 1 1 . .
    C C14 1.3945(2) 0.60965(17) 1.22303(15) 0.0534(5) Uani d . 1 1 . .
    H H14 1.3951 0.6043 1.2882 0.064 Uiso calc R 1 1 . .
    C C15 1.2685(2) 0.61348(15) 1.15988(14) 0.0471(5) Uani d . 1 1 . .
    H H15 1.1851 0.6112 1.1828 0.057 Uiso calc R 1 1 . .
    C C16 0.6440(2) 1.06836(15) 0.92463(15) 0.0509(5) Uani d . 1 1 . .
    H H16A 0.6842 1.1183 0.9745 0.061 Uiso calc R 1 1 . .
    H H16B 0.5430 1.0742 0.9159 0.061 Uiso calc R 1 1 . .
    C C17 0.6891(3) 1.0986(2) 0.83489(19) 0.0788(8) Uani d . 1 1 . .
    H H17A 0.7893 1.0963 0.8440 0.118 Uiso calc R 1 1 . .
    H H17B 0.6572 1.1701 0.8170 0.118 Uiso calc R 1 1 . .
    H H17C 0.6500 1.0492 0.7854 0.118 Uiso calc R 1 1 . .
    C C18 1.1213(3) 0.6043(3) 0.89159(19) 0.0970(10) Uani d . 1 1 . .
    H H18A 1.0284 0.5811 0.8643 0.146 Uiso calc R 1 1 . .
    H H18B 1.1868 0.5485 0.8844 0.146 Uiso calc R 1 1 . .
    H H18C 1.1436 0.6681 0.8596 0.146 Uiso calc R 1 1 . .
loop_
    _atom_site_aniso_label
    _atom_site_aniso_U_11
    _atom_site_aniso_U_22
    _atom_site_aniso_U_33
    _atom_site_aniso_U_12
    _atom_site_aniso_U_13
    _atom_site_aniso_U_23
    S1 0.0375(3) 0.0554(3) 0.0365(3) 0.00157(19) -0.00216(19) -0.0074(2)
    O1 0.0602(9) 0.0675(10) 0.0606(10) -0.0076(7) -0.0063(8) -0.0235(8)
    O2 0.0478(8) 0.0793(10) 0.0402(8) 0.0117(7) 0.0085(6) 0.0057(7)
    N1 0.0578(10) 0.0388(8) 0.0392(9) 0.0005(7) -0.0099(7) 0.0001(7)
    N2 0.0431(9) 0.0559(10) 0.0599(11) 0.0109(7) -0.0106(8) 0.0007(9)
    N3 0.0418(9) 0.0636(11) 0.0548(11) 0.0136(8) -0.0097(8) 0.0023(9)
    C1 0.0347(9) 0.0442(10) 0.0292(8) 0.0000(7) 0.0009(7) -0.0002(7)
    C2 0.0389(10) 0.0519(11) 0.0433(10) 0.0099(8) -0.0009(8) 0.0002(9)
    C3 0.0335(9) 0.0670(13) 0.0425(11) 0.0018(8) -0.0077(8) -0.0021(10)
    C4 0.0447(10) 0.0531(11) 0.0416(11) -0.0072(8) -0.0021(8) -0.0084(9)
    C5 0.0426(9) 0.0443(10) 0.0396(10) 0.0031(7) 0.0023(8) -0.0025(8)
    C6 0.0307(8) 0.0441(10) 0.0300(8) 0.0010(7) 0.0014(6) 0.0022(7)
    C7 0.0332(9) 0.0498(10) 0.0358(9) 0.0016(7) 0.0027(7) 0.0014(8)
    C8 0.0306(9) 0.0653(12) 0.0437(11) 0.0009(8) 0.0010(8) -0.0070(9)
    C9 0.0460(11) 0.0508(11) 0.0484(12) 0.0076(8) -0.0011(9) 0.0052(9)
    C10 0.0396(10) 0.0426(10) 0.0435(10) 0.0069(7) 0.0009(8) 0.0049(8)
    C11 0.0523(13) 0.0906(17) 0.0473(12) 0.0097(11) 0.0093(10) 0.0146(12)
    C12 0.0398(11) 0.1026(19) 0.0750(17) 0.0039(11) 0.0114(11) 0.0222(14)
    C13 0.0417(11) 0.0669(14) 0.0612(14) -0.0007(9) -0.0082(10) 0.0135(11)
    C14 0.0525(12) 0.0610(12) 0.0429(11) 0.0054(9) -0.0007(9) 0.0061(10)
    C15 0.0419(10) 0.0497(11) 0.0487(11) 0.0068(8) 0.0057(9) 0.0053(9)
    C16 0.0536(12) 0.0411(10) 0.0550(12) 0.0094(8) 0.0020(10) -0.0072(9)
    C17 0.111(2) 0.0568(14) 0.0637(15) -0.0098(14) 0.0021(15) 0.0094(12)
    C18 0.0702(17) 0.163(3) 0.0505(15) 0.0186(19) -0.0083(13) -0.0103(18)
_geom_special_details
;
 All esds (except the esd in the dihedral angle between two l.s. planes)
 are estimated using the full covariance matrix.  The cell esds are taken
 into account individually in the estimation of esds in distances, angles
 and torsion angles; correlations between esds in cell parameters are only
 used when they are defined by crystal symmetry.  An approximate (isotropic)
 treatment of cell esds is used for estimating esds involving l.s. planes.
;
loop_
    _geom_bond_atom_site_label_1
    _geom_bond_atom_site_label_2
    _geom_bond_site_symmetry_2
    _geom_bond_distance
    _geom_bond_publ_flag
    S1 O2 . 1.4232(15) ?
    S1 O1 . 1.4264(15) ?
    S1 N1 . 1.6270(16) ?
    S1 C8 . 1.7493(19) ?
    N1 C1 . 1.427(2) ?
    N1 C16 . 1.477(2) ?
    N2 C7 . 1.277(2) ?
    N2 N3 . 1.392(2) ?
    N3 C9 . 1.266(3) ?
    C1 C2 . 1.388(2) ?
    C1 C6 . 1.403(2) ?
    C2 C3 . 1.373(3) ?
    C2 H2 . 0.9300 ?
    C3 C4 . 1.379(3) ?
    C3 H3 . 0.9300 ?
    C4 C5 . 1.377(2) ?
    C4 H4 . 0.9300 ?
    C5 C6 . 1.392(3) ?
    C5 H5 . 0.9300 ?
    C6 C7 . 1.478(2) ?
    C7 C8 . 1.497(3) ?
    C8 H8A . 0.9700 ?
    C8 H8B . 0.9700 ?
    C9 C10 . 1.487(3) ?
    C9 C18 . 1.490(3) ?
    C10 C11 . 1.376(3) ?
    C10 C15 . 1.387(3) ?
    C11 C12 . 1.390(3) ?
    C11 H11 . 0.9300 ?
    C12 C13 . 1.364(3) ?
    C12 H12 . 0.9300 ?
    C13 C14 . 1.368(3) ?
    C13 H13 . 0.9300 ?
    C14 C15 . 1.380(3) ?
    C14 H14 . 0.9300 ?
    C15 H15 . 0.9300 ?
    C16 C17 . 1.477(3) ?
    C16 H16A . 0.9700 ?
    C16 H16B . 0.9700 ?
    C17 H17A . 0.9600 ?
    C17 H17B . 0.9600 ?
    C17 H17C . 0.9600 ?
    C18 H18A . 0.9600 ?
    C18 H18B . 0.9600 ?
    C18 H18C . 0.9600 ?
loop_
    _geom_angle_atom_site_label_1
    _geom_angle_atom_site_label_2
    _geom_angle_atom_site_label_3
    _geom_angle_site_symmetry_1
    _geom_angle_site_symmetry_3
    _geom_angle
    _geom_angle_publ_flag
    O2 S1 O1 . . 118.02(10) ?
    O2 S1 N1 . . 111.22(9) ?
    O1 S1 N1 . . 107.84(9) ?
    O2 S1 C8 . . 107.66(9) ?
    O1 S1 C8 . . 109.90(9) ?
    N1 S1 C8 . . 100.84(9) ?
    C1 N1 C16 . . 121.41(15) ?
    C1 N1 S1 . . 117.52(12) ?
    C16 N1 S1 . . 120.46(13) ?
    C7 N2 N3 . . 114.08(16) ?
    C9 N3 N2 . . 117.05(18) ?
    C2 C1 C6 . . 119.40(16) ?
    C2 C1 N1 . . 119.94(16) ?
    C6 C1 N1 . . 120.64(15) ?
    C3 C2 C1 . . 120.69(17) ?
    C3 C2 H2 . . 119.7 ?
    C1 C2 H2 . . 119.7 ?
    C2 C3 C4 . . 120.59(17) ?
    C2 C3 H3 . . 119.7 ?
    C4 C3 H3 . . 119.7 ?
    C5 C4 C3 . . 119.17(17) ?
    C5 C4 H4 . . 120.4 ?
    C3 C4 H4 . . 120.4 ?
    C4 C5 C6 . . 121.62(17) ?
    C4 C5 H5 . . 119.2 ?
    C6 C5 H5 . . 119.2 ?
    C5 C6 C1 . . 118.50(15) ?
    C5 C6 C7 . . 118.95(15) ?
    C1 C6 C7 . . 122.54(15) ?
    N2 C7 C6 . . 119.48(16) ?
    N2 C7 C8 . . 120.71(16) ?
    C6 C7 C8 . . 119.76(15) ?
    C7 C8 S1 . . 111.91(12) ?
    C7 C8 H8A . . 109.2 ?
    S1 C8 H8A . . 109.2 ?
    C7 C8 H8B . . 109.2 ?
    S1 C8 H8B . . 109.2 ?
    H8A C8 H8B . . 107.9 ?
    N3 C9 C10 . . 115.90(18) ?
    N3 C9 C18 . . 123.7(2) ?
    C10 C9 C18 . . 120.4(2) ?
    C11 C10 C15 . . 118.41(18) ?
    C11 C10 C9 . . 121.41(19) ?
    C15 C10 C9 . . 120.15(18) ?
    C10 C11 C12 . . 120.6(2) ?
    C10 C11 H11 . . 119.7 ?
    C12 C11 H11 . . 119.7 ?
    C13 C12 C11 . . 120.5(2) ?
    C13 C12 H12 . . 119.7 ?
    C11 C12 H12 . . 119.7 ?
    C12 C13 C14 . . 119.3(2) ?
    C12 C13 H13 . . 120.3 ?
    C14 C13 H13 . . 120.3 ?
    C13 C14 C15 . . 120.7(2) ?
    C13 C14 H14 . . 119.6 ?
    C15 C14 H14 . . 119.6 ?
    C14 C15 C10 . . 120.42(19) ?
    C14 C15 H15 . . 119.8 ?
    C10 C15 H15 . . 119.8 ?
    N1 C16 C17 . . 112.46(18) ?
    N1 C16 H16A . . 109.1 ?
    C17 C16 H16A . . 109.1 ?
    N1 C16 H16B . . 109.1 ?
    C17 C16 H16B . . 109.1 ?
    H16A C16 H16B . . 107.8 ?
    C16 C17 H17A . . 109.5 ?
    C16 C17 H17B . . 109.5 ?
    H17A C17 H17B . . 109.5 ?
    C16 C17 H17C . . 109.5 ?
    H17A C17 H17C . . 109.5 ?
    H17B C17 H17C . . 109.5 ?
    C9 C18 H18A . . 109.5 ?
    C9 C18 H18B . . 109.5 ?
    H18A C18 H18B . . 109.5 ?
    C9 C18 H18C . . 109.5 ?
    H18A C18 H18C . . 109.5 ?
    H18B C18 H18C . . 109.5 ?
loop_
    _geom_torsion_atom_site_label_1
    _geom_torsion_atom_site_label_2
    _geom_torsion_atom_site_label_3
    _geom_torsion_atom_site_label_4
    _geom_torsion_site_symmetry_1
    _geom_torsion_site_symmetry_2
    _geom_torsion_site_symmetry_3
    _geom_torsion_site_symmetry_4
    _geom_torsion
    _geom_torsion_publ_flag
    O2 S1 N1 C1 . . . . -59.42(16) ?
    O1 S1 N1 C1 . . . . 169.72(14) ?
    C8 S1 N1 C1 . . . . 54.52(16) ?
    O2 S1 N1 C16 . . . . 111.72(17) ?
    O1 S1 N1 C16 . . . . -19.14(19) ?
    C8 S1 N1 C16 . . . . -134.34(16) ?
    C7 N2 N3 C9 . . . . -125.1(2) ?
    C16 N1 C1 C2 . . . . -21.2(3) ?
    S1 N1 C1 C2 . . . . 149.88(15) ?
    C16 N1 C1 C6 . . . . 157.43(18) ?
    S1 N1 C1 C6 . . . . -31.5(2) ?
    C6 C1 C2 C3 . . . . 0.7(3) ?
    N1 C1 C2 C3 . . . . 179.27(18) ?
    C1 C2 C3 C4 . . . . 0.8(3) ?
    C2 C3 C4 C5 . . . . -1.1(3) ?
    C3 C4 C5 C6 . . . . -0.1(3) ?
    C4 C5 C6 C1 . . . . 1.5(3) ?
    C4 C5 C6 C7 . . . . -177.54(17) ?
    C2 C1 C6 C5 . . . . -1.8(3) ?
    N1 C1 C6 C5 . . . . 179.60(17) ?
    C2 C1 C6 C7 . . . . 177.25(16) ?
    N1 C1 C6 C7 . . . . -1.4(3) ?
    N3 N2 C7 C6 . . . . -177.29(16) ?
    N3 N2 C7 C8 . . . . 5.3(3) ?
    C5 C6 C7 N2 . . . . 2.3(3) ?
    C1 C6 C7 N2 . . . . -176.73(18) ?
    C5 C6 C7 C8 . . . . 179.76(17) ?
    C1 C6 C7 C8 . . . . 0.7(3) ?
    N2 C7 C8 S1 . . . . -153.81(16) ?
    C6 C7 C8 S1 . . . . 28.8(2) ?
    O2 S1 C8 C7 . . . . 64.98(16) ?
    O1 S1 C8 C7 . . . . -165.27(14) ?
    N1 S1 C8 C7 . . . . -51.62(16) ?
    N2 N3 C9 C10 . . . . -178.94(16) ?
    N2 N3 C9 C18 . . . . 2.2(3) ?
    N3 C9 C10 C11 . . . . -159.4(2) ?
    C18 C9 C10 C11 . . . . 19.5(3) ?
    N3 C9 C10 C15 . . . . 18.7(3) ?
    C18 C9 C10 C15 . . . . -162.4(2) ?
    C15 C10 C11 C12 . . . . -0.5(3) ?
    C9 C10 C11 C12 . . . . 177.6(2) ?
    C10 C11 C12 C13 . . . . 1.2(4) ?
    C11 C12 C13 C14 . . . . -1.0(4) ?
    C12 C13 C14 C15 . . . . 0.2(3) ?
    C13 C14 C15 C10 . . . . 0.4(3) ?
    C11 C10 C15 C14 . . . . -0.3(3) ?
    C9 C10 C15 C14 . . . . -178.37(18) ?
    C1 N1 C16 C17 . . . . -69.1(3) ?
    S1 N1 C16 C17 . . . . 120.06(19) ?
loop_
    _geom_hbond_atom_site_label_D
    _geom_hbond_atom_site_label_H
    _geom_hbond_atom_site_label_A
    _geom_hbond_site_symmetry_A
    _geom_hbond_distance_DH
    _geom_hbond_distance_HA
    _geom_hbond_distance_DA
    _geom_hbond_angle_DHA
    C8 H8A O1 3_777 0.97 2.43 3.390(2) 170
    C16 H16B O2 3_677 0.97 2.52 3.481(2) 171
_iucr_refine_instructions_details
;
TITL HS114 in P2(1)/n
CELL 0.71073 9.7278 12.4327 14.2607 90.000 100.725 90.000
ZERR 4.0000 0.0003 0.0003 0.0004 0.000 0.001 0.000
LATT 1
SYMM 0.5-X, 0.5+Y, 0.5-Z
SFAC C H N O S
UNIT 72 76 12 8 4
MERG 2
FMAP 2
GRID
PLAN 20
TEMP 23
SIZE 0.41 0.08 0.06
OMIT  0 0 2
OMIT  0 1 1
BOND $H
CONF
HTAB
L.S. 20
ACTA 52
WGHT 0.05370 0.51170 0.00000 0.00000 0.00000 0.33330
FVAR 0.24923
S1     5   0.78767   0.93640   1.05782  11.00000   0.03786   0.05585 =
       0.03686  -0.00749  -0.00218   0.00159
O1     4   0.85673   1.03501   1.08834  11.00000   0.06076   0.06694 =
       0.06128  -0.02341  -0.00628  -0.00796
N1     3   0.68611   0.95783   0.95514  11.00000   0.05768   0.03974 =
       0.04017   0.00021  -0.00965   0.00040
C1     1   0.62470   0.86638   0.90339  11.00000   0.03541   0.04474 =
       0.02913   0.00000   0.00107   0.00007
O2     4   0.71458   0.88281   1.12181  11.00000   0.04860   0.07936 =
       0.04072   0.00548   0.00865   0.01140
N2     3   0.89644   0.66155   0.96957  11.00000   0.04345   0.05650 =
       0.06031   0.00060  -0.01039   0.01086
C2     1   0.49519   0.87560   0.84350  11.00000   0.03926   0.05235 =
       0.04318   0.00010  -0.00096   0.00984
AFIX 43
H2     2   0.44873   0.94133   0.83805  11.00000  -1.20000
AFIX 0
N3     3   1.02545   0.65605   1.03080  11.00000   0.04229   0.06368 =
       0.05487   0.00187  -0.00963   0.01378
C3     1   0.43501   0.78860   0.79222  11.00000   0.03418   0.06693 =
       0.04273  -0.00205  -0.00747   0.00159
AFIX 43
H3     2   0.34886   0.79623   0.75170  11.00000  -1.20000
AFIX 0
C4     1   0.50118   0.69015   0.80030  11.00000   0.04493   0.05379 =
       0.04183  -0.00849  -0.00204  -0.00695
AFIX 43
H4     2   0.45939   0.63106   0.76645  11.00000  -1.20000
AFIX 0
C5     1   0.62977   0.68030   0.85903  11.00000   0.04324   0.04433 =
       0.03968  -0.00240   0.00255   0.00315
AFIX 43
H5     2   0.67444   0.61385   0.86442  11.00000  -1.20000
AFIX 0
C6     1   0.69470   0.76725   0.91055  11.00000   0.03111   0.04456 =
       0.03000   0.00198   0.00170   0.00103
C7     1   0.83537   0.75247   0.96949  11.00000   0.03351   0.05020 =
       0.03611   0.00143   0.00272   0.00136
C8     1   0.90719   0.84526   1.02507  11.00000   0.03170   0.06478 =
       0.04357  -0.00692   0.00119   0.00121
AFIX 23
H8A    2   0.96520   0.88213   0.98681  11.00000  -1.20000
H8B    2   0.96775   0.81842   1.08207  11.00000  -1.20000
AFIX 0
C9     1   1.12972   0.62785   0.99505  11.00000   0.04702   0.05124 =
       0.04863   0.00539  -0.00093   0.00776
C10    1   1.26553   0.62075   1.06250  11.00000   0.04032   0.04311 =
       0.04374   0.00492   0.00132   0.00680
C11    1   1.39095   0.62455   1.03104  11.00000   0.05265   0.09109 =
       0.04806   0.01460   0.00913   0.00982
AFIX 43
H11    2   1.39124   0.62898   0.96597  11.00000  -1.20000
AFIX 0
C12    1   1.51688   0.62184   1.09532  11.00000   0.04007   0.10230 =
       0.07404   0.02132   0.01120   0.00377
AFIX 43
H12    2   1.60079   0.62566   1.07312  11.00000  -1.20000
AFIX 0
C13    1   1.51839   0.61363   1.19074  11.00000   0.04240   0.06705 =
       0.06183   0.01337  -0.00839  -0.00069
AFIX 43
H13    2   1.60294   0.61088   1.23366  11.00000  -1.20000
AFIX 0
C14    1   1.39450   0.60945   1.22293  11.00000   0.05306   0.06085 =
       0.04352   0.00556  -0.00049   0.00518
AFIX 43
H14    2   1.39521   0.60376   1.28804  11.00000  -1.20000
AFIX 0
C15    1   1.26871   0.61358   1.15993  11.00000   0.04249   0.05051 =
       0.04868   0.00547   0.00579   0.00678
AFIX 43
H15    2   1.18532   0.61154   1.18290  11.00000  -1.20000
AFIX 0
C16    1   0.64409   1.06837   0.92478  11.00000   0.05340   0.04192 =
       0.05588  -0.00751   0.00135   0.00958
AFIX 23
H16A   2   0.68442   1.11825   0.97468  11.00000  -1.20000
H16B   2   0.54309   1.07437   0.91603  11.00000  -1.20000
AFIX 0
C17    1   0.68956   1.09850   0.83498  11.00000   0.11090   0.05689 =
       0.06385   0.00943   0.00313  -0.00989
AFIX 137
H17A   2   0.78982   1.09623   0.84424  11.00000  -1.50000
H17B   2   0.65767   1.16992   0.81688  11.00000  -1.50000
H17C   2   0.65070   1.04889   0.78551  11.00000  -1.50000
AFIX 0
C18    1   1.12185   0.60459   0.89149  11.00000   0.06892   0.16520 =
       0.05101  -0.01047  -0.00792   0.01901
AFIX 137
H18A   2   1.02925   0.58061   0.86416  11.00000  -1.50000
H18B   2   1.18819   0.54947   0.88422  11.00000  -1.50000
H18C   2   1.14305   0.66872   0.85949  11.00000  -1.50000
HKLF 4
;
data_global
_journal_date_recd_electronic     2012-05-13
_journal_date_accepted     2012-05-19
_journal_name_full     'Acta Crystallographica, Section E'
_journal_year     2012
_journal_volume     68
_journal_issue      6
_journal_page_first     o1927
_journal_page_last     o1927
_journal_paper_category     QO
_journal_paper_doi     10.1107/S1600536812022982
_journal_coeditor_code     HB6798
loop_
    _publ_contact_author_name
    _publ_contact_author_address
    _publ_contact_author_email
    'Muhammad Shafiq'
;
Department of Chemistry
Government College University
Faisalabad 38040, Pakistan
;
 hafizshafique@hotmail.com
    'Muhammad Nadeem arshad'
;
Department of Chemistry,
University of Gujrat, Gujrat 50781,
Pakistan
;
 mnachemist@hotmail.com
_publ_contact_author_fax     ?
_publ_contact_author_phone     '+92-302-4487893'
_publ_section_title
;\
1-Ethyl-4-[1-(1-phenylethylidene)hydrazin-2-ylidene]-3,4-dihydro-1<i>H</i>-\
2\l^6^,1-benzothiazine-2,2-dione
;
loop_
    _publ_author_name
    _publ_author_footnote
    _publ_author_address
    'Shafiq, Muhammad' .
;
Department of Chemistry, Government College University, Faisalabad 38040
Pakistan
;
    'Khan, Islam Ullah' .
;
Materials Chemistry Laboratory, Department of Chemistry,
GC University, Lahore 54000, Pakistan
;
    'Arshad, Muhammad Nadeem' .
;
Department of Chemistry, University of Gujrat, Gujrat 50781, Pakistan
;
    'Bukhari, Iftikhar Hussain' .
;
Department of Chemistry, Government College University, Faisalabad 38040
Pakistan
;
    'Ejaz' .
;
Materials Chemistry Laboratory, Department of Chemistry,
GC University, Lahore 54000, Pakistan
;
