# Supplementary material for: 1-Ethyl-4-[1-(1-phenyl­ethyl­idene)hydrazin-2-yl­idene]-3,4-dihydro-1H-2λ6,1-benzothia­zine-2,2-dione
Source: Acta Crystallogr Sect E Struct Rep Online. 2012 May 31;68(Pt 6):o1927. doi: 10.1107/S1600536812022982 (PMC3379482; doi:10.1107/S1600536812022982)
Supplement: Supplementary file 2 [file e-68-o1927-Isup2.hkl]

# 
# h,k,l, Fc-squared, Fo-squared, sigma(Fo-squared) and status flag 
# 
data_I
_shelx_title ' HS114 in P2(1)/n' 
_shelx_refln_list_code          4 
_shelx_F_calc_maximum      122.89 
_exptl_crystal_F_000       720.00 
_reflns_d_resolution_high  0.7497 
 
loop_ 
 _symmetry_equiv_pos_as_xyz 
 'x, y, z' 
 '-x+1/2, y+1/2, -z+1/2' 
 '-x, -y, -z' 
 'x-1/2, -y-1/2, z-1/2' 
 
_cell_length_a     9.7278 
_cell_length_b    12.4327 
_cell_length_c    14.2607 
_cell_angle_alpha  90.000 
_cell_angle_beta  100.725 
_cell_angle_gamma  90.000 
 
_shelx_F_squared_multiplier     1.000 
 
loop_ 
 _refln_index_h 
 _refln_index_k 
 _refln_index_l 
 _refln_F_squared_calc 
 _refln_F_squared_meas 
 _refln_F_squared_sigma 
 _refln_observed_status 
   2   0   0     1419.87     1414.63     22.52 o 
   4   0   0      131.25      149.04      4.70 o 
   6   0   0      370.17      376.01     16.74 o 
   8   0   0      523.15      519.01     13.31 o 
  10   0   0      446.16      417.37     16.05 o 
  12   0   0       60.18       69.77      9.90 o 
   1   1   0       11.12        0.40      0.67 o 
   2   1   0      634.54      532.43      6.05 o 
   3   1   0      214.82      215.49      3.29 o 
   4   1   0      236.77      278.85      4.57 o 
   5   1   0       66.18       50.22      2.30 o 
   6   1   0        4.62        4.30      1.39 o 
   7   1   0      320.89      331.75      8.26 o 
   8   1   0      457.68      450.41      9.58 o 
   9   1   0      267.34      275.03     10.93 o 
  10   1   0      101.39       92.23      6.03 o 
  11   1   0       16.33       11.59      3.65 o 
  12   1   0       29.61       19.17      4.48 o 
   0   2   0      259.34      245.63      8.85 o 
   2   2   0     4797.30     4763.51     43.88 o 
   3   2   0     1360.88     1314.81     13.21 o 
   4   2   0       48.14       40.19      2.10 o 
   5   2   0      508.93      501.84     12.58 o 
   6   2   0        0.29        0.16      1.27 o 
   7   2   0      577.09      552.89      9.50 o 
   8   2   0        2.76        3.18      1.82 o 
   9   2   0       76.75       72.30      3.79 o 
  10   2   0        3.75        4.21      2.60 o 
  11   2   0      102.15       87.06      6.28 o 
  12   2   0       45.50       49.42      5.62 o 
   1   3   0       62.35       90.03      1.49 o 
   2   3   0        0.27        2.36      0.75 o 
   3   3   0      853.15      821.75      7.84 o 
   4   3   0      554.22      504.79      6.56 o 
   5   3   0       26.96       27.18      1.59 o 
   6   3   0      377.97      369.03      6.57 o 
   7   3   0       13.27       11.56      2.24 o 
   8   3   0      889.28      882.56     15.16 o 
   9   3   0        0.14       -1.34      2.43 o 
  10   3   0       55.97       55.89      4.31 o 
  11   3   0       34.32       23.15      4.18 o 
  12   3   0        3.19       -2.26      3.55 o 
   1   4   0     2160.97     2009.38     21.41 o 
   2   4   0      725.14      773.14      7.38 o 
   3   4   0      757.95      704.76      6.68 o 
   4   4   0      188.54      187.85      3.21 o 
   5   4   0      283.48      274.55      4.55 o 
   6   4   0      215.05      221.15      4.47 o 
   7   4   0       95.36      100.04      3.99 o 
   8   4   0     1100.93     1058.37     23.33 o 
   9   4   0      140.22      138.07      6.48 o 
  10   4   0      107.76      109.25      5.65 o 
  11   4   0       44.24       47.44      4.42 o 
  12   4   0        7.42       12.68      5.38 o 
   1   5   0        6.44        5.20      1.00 o 
   2   5   0       60.12       54.42      1.54 o 
   3   5   0      179.16      217.16      3.78 o 
   4   5   0      207.30      182.04      2.84 o 
   5   5   0       12.04       15.08      1.39 o 
   6   5   0      280.24      281.91      5.18 o 
   7   5   0      720.12      678.32     12.87 o 
   8   5   0       55.88       50.69      3.96 o 
   9   5   0        2.16        1.06      2.51 o 
  10   5   0      167.19      177.17      6.62 o 
  11   5   0        0.05       -1.20      2.90 o 
  12   5   0       27.43       32.35      9.82 o 
   0   6   0     1090.00     1078.25     24.34 o 
   1   6   0     1163.09     1312.70     17.65 o 
   2   6   0     3270.84     3421.73     39.22 o 
   3   6   0     1459.16     1552.51     17.06 o 
   4   6   0      363.50      350.60      5.56 o 
   5   6   0       87.46       97.30      2.65 o 
   6   6   0       30.00       25.04      2.00 o 
   7   6   0      781.91      765.79     12.50 o 
   8   6   0      118.77      117.29      5.49 o 
   9   6   0      149.00      151.53      6.33 o 
  10   6   0        0.55       -0.05      3.28 o 
  11   6   0       41.48       42.94      4.64 o 
   1   7   0        7.63        9.90      1.42 o 
   2   7   0      167.22      164.72      3.54 o 
   3   7   0       20.49       16.76      1.37 o 
   4   7   0       97.38      107.15      2.92 o 
   5   7   0      328.29      328.03      6.92 o 
   6   7   0       66.94       73.36      4.28 o 
   7   7   0        2.25        2.80      1.68 o 
   8   7   0       84.92       88.69      5.59 o 
   9   7   0      167.82      181.33      7.43 o 
  10   7   0        5.79        9.92      3.00 o 
  11   7   0       17.25       24.03      6.35 o 
   0   8   0      332.50      322.05     11.19 o 
   1   8   0       57.45       59.78      2.69 o 
   2   8   0       61.47       56.14      2.22 o 
   3   8   0       24.85       27.89      1.95 o 
   4   8   0        1.65       -1.00      1.00 o 
   5   8   0       31.53       32.33      2.45 o 
   6   8   0        1.10        2.46      1.93 o 
   7   8   0      142.38      158.92      5.75 o 
   8   8   0      115.71      106.23      5.55 o 
   9   8   0        5.40        6.70      4.05 o 
  10   8   0        0.31       -2.88      3.89 o 
  11   8   0        2.66        4.86      5.49 o 
   1   9   0        4.00        1.20      1.30 o 
   2   9   0      272.12      264.92      5.07 o 
   3   9   0      268.39      256.30      5.31 o 
   4   9   0      162.52      163.76      4.48 o 
   5   9   0      152.07      147.41      3.69 o 
   6   9   0       46.38       45.83      3.33 o 
   7   9   0      108.97      106.43      5.90 o 
   8   9   0        0.48       -0.24      2.75 o 
   9   9   0       12.46       16.21      4.57 o 
  10   9   0       12.21       14.36      4.77 o 
   0  10   0      236.12      214.18     10.29 o 
   1  10   0      297.27      258.52      5.81 o 
   2  10   0      105.68      102.24      3.84 o 
   3  10   0       22.59       23.23      2.08 o 
   4  10   0       77.38       61.30      3.86 o 
   5  10   0      125.69      123.51      5.21 o 
   6  10   0       26.39       27.26      3.59 o 
   7  10   0       89.00       89.76      7.16 o 
   8  10   0       28.79       24.60      4.13 o 
   9  10   0        5.20        7.35      5.06 o 
  10  10   0       11.53       13.41      5.92 o 
   1  11   0       93.45       93.46      5.83 o 
   2  11   0      226.47      223.46      4.21 o 
   3  11   0        0.77       -1.86      1.86 o 
   4  11   0      135.90      123.56      5.20 o 
   5  11   0        0.44        0.79      2.20 o 
   6  11   0        0.08       -2.14      2.14 o 
   7  11   0       62.69       60.33      4.48 o 
   8  11   0        7.13       12.94      3.77 o 
   9  11   0        3.93        1.13      4.40 o 
   0  12   0      208.55      147.09     10.06 o 
   1  12   0      148.89      156.74      7.75 o 
   2  12   0        1.21        0.60      1.93 o 
   3  12   0       16.26       22.70      2.74 o 
   4  12   0       24.36       20.11      2.90 o 
   5  12   0        1.06       -1.05      2.15 o 
   6  12   0        0.68        0.76      2.35 o 
   7  12   0       27.93       37.31      3.90 o 
   8  12   0       17.63       19.17      4.30 o 
   1  13   0       53.76       48.70      4.34 o 
   2  13   0        0.39       -0.24      2.20 o 
   3  13   0        4.75        2.34      2.63 o 
   4  13   0        0.76        1.06      3.65 o 
   5  13   0        1.05        1.81      2.55 o 
   6  13   0       54.16       55.96      4.86 o 
   7  13   0       24.36       28.49      4.43 o 
   0  14   0       18.68        9.51      4.66 o 
   1  14   0       95.80       77.99     13.36 o 
   2  14   0        0.27       -1.11     13.44 o 
   3  14   0       19.10       18.00      9.58 o 
   4  14   0        0.20       -0.38      3.35 o 
   5  14   0        0.00        1.53      3.77 o 
   6  14   0        5.18        9.50      5.20 o 
   1  15   0        1.69        1.72      3.70 o 
   2  15   0        6.24        3.07      4.86 o 
   3  15   0        2.33        5.79      5.47 o 
   4  15   0        2.80       -0.11      5.33 o 
   5  15   0       72.54       79.04      9.62 o 
   1  16   0       11.13        6.36      7.16 o 
   2  16   0       13.06       10.76      5.79 o 
   3  16   0       10.59        8.09      5.96 o 
 -11   0   1       13.40       18.40      5.46 o 
  -9   0   1        5.21        4.14      3.75 o 
  -7   0   1      490.63      469.45      9.84 o 
  -5   0   1     2625.72     2723.98     39.25 o 
  -3   0   1      497.60      519.52      7.22 o 
   3   0   1        2.68       -0.80      1.25 o 
   5   0   1       23.93       14.88      2.84 o 
   7   0   1       23.08       31.71      6.28 o 
   9   0   1        0.02        0.80      2.22 o 
  11   0   1        0.40       -3.11      3.96 o 
 -12   1   1       59.85       68.68      8.83 o 
 -11   1   1       65.22       66.64      5.60 o 
 -10   1   1       31.48       26.31      4.47 o 
  -9   1   1      268.95      237.73      7.82 o 
  -8   1   1      747.31      687.13     13.94 o 
  -7   1   1       53.32       54.95      2.05 o 
  -6   1   1       34.62       34.26      2.05 o 
  -5   1   1        4.08       10.09      1.19 o 
  -4   1   1      394.68      376.82      6.48 o 
  -3   1   1      392.01      417.73      5.44 o 
  -2   1   1     9507.67     9718.41    254.16 o 
  -1   1   1     3672.87     3317.39     94.82 o 
   1   1   1      439.53      419.46      7.18 o 
   2   1   1     4518.77     4669.43     50.28 o 
   3   1   1      910.53      921.78     11.33 o 
   4   1   1       93.32       94.49      2.99 o 
   5   1   1      144.46      207.59      4.90 o 
   6   1   1      342.11      316.53      8.60 o 
   7   1   1        3.22        3.48      1.75 o 
   8   1   1      102.82      104.42      4.60 o 
   9   1   1      141.57      125.87      4.80 o 
  10   1   1       66.21       65.37      6.09 o 
  11   1   1       16.49        3.24      3.23 o 
  12   1   1       12.66       13.09      4.27 o 
 -12   2   1        5.18        1.97      3.66 o 
 -11   2   1      119.29      119.60     12.13 o 
 -10   2   1       46.33       53.25      4.26 o 
  -9   2   1      101.40       94.04      4.86 o 
  -8   2   1        2.52        4.87      2.46 o 
  -7   2   1      166.13      153.32      6.32 o 
  -6   2   1      364.51      336.50      6.44 o 
  -5   2   1      545.40      545.27      6.86 o 
  -4   2   1        3.41       -0.70      0.70 o 
  -3   2   1        2.35        3.93      0.74 o 
  -2   2   1      726.35      828.05      7.92 o 
  -1   2   1      814.14      791.74     14.24 o 
   0   2   1      526.13      573.13      6.70 o 
   1   2   1       82.26       67.76      2.64 o 
   2   2   1     5736.81     5691.01     49.54 o 
   3   2   1      546.49      495.18      6.23 o 
   4   2   1      485.97      570.66      7.89 o 
   5   2   1       12.00       11.56      1.39 o 
   6   2   1      221.57      236.05      5.32 o 
   7   2   1      159.29      152.53      5.02 o 
   8   2   1      355.39      338.81      8.20 o 
   9   2   1      149.64      160.89      5.44 o 
  10   2   1       23.83       23.73      4.35 o 
  11   2   1        0.01        1.92      3.15 o 
  12   2   1       29.13       31.56      5.01 o 
 -12   3   1        0.31       -2.31      3.30 o 
 -11   3   1      118.10      116.95     10.76 o 
 -10   3   1        3.65       -1.85      2.46 o 
  -9   3   1      233.27      225.75      6.79 o 
  -8   3   1      353.12      359.32      8.31 o 
  -7   3   1       20.02       23.45      2.64 o 
  -6   3   1       66.39       60.44      3.17 o 
  -5   3   1     1234.00     1189.88     16.71 o 
  -4   3   1       39.29       50.40      1.89 o 
  -3   3   1      320.66      233.77      3.65 o 
  -2   3   1     1241.78     1265.23     11.77 o 
  -1   3   1     8418.38     8760.76    139.09 o 
   0   3   1    12602.65    13282.10    363.45 o 
   1   3   1     1313.61     1236.58     11.65 o 
   2   3   1      862.21      931.46      8.91 o 
   3   3   1     2328.74     2328.10     22.56 o 
   4   3   1      469.00      478.48      6.47 o 
   5   3   1      859.02      890.36     11.78 o 
   6   3   1       56.06       63.81      3.08 o 
   7   3   1       44.51       37.83      2.95 o 
   8   3   1       31.86       31.91      2.88 o 
   9   3   1       96.79       92.89      4.55 o 
  10   3   1        5.09        0.92      2.71 o 
  11   3   1       76.10       81.01      6.26 o 
  12   3   1       79.90       87.71      6.89 o 
 -12   4   1       23.34       28.52      5.79 o 
 -11   4   1        0.00        3.92      2.91 o 
 -10   4   1       30.71       35.71      3.68 o 
  -9   4   1       11.09       14.54      4.60 o 
  -8   4   1      952.45      924.10     15.18 o 
  -7   4   1      425.28      382.24      8.36 o 
  -6   4   1       43.80       44.62      2.53 o 
  -5   4   1      479.57      458.61      6.65 o 
  -4   4   1      184.16      172.45      3.03 o 
  -3   4   1      566.63      575.90      7.03 o 
  -2   4   1      406.03      491.18      5.09 o 
  -1   4   1       71.33       58.75      2.36 o 
   0   4   1        0.29        3.06      1.24 o 
   1   4   1     1450.86     1402.00     13.21 o 
   2   4   1      969.10      917.21      8.59 o 
   3   4   1        5.93        2.75      0.74 o 
   4   4   1      690.22      665.47      8.34 o 
   5   4   1      111.77      104.14      3.31 o 
   6   4   1      490.91      469.99      7.74 o 
   7   4   1       64.62       72.66      3.59 o 
   8   4   1       31.32       30.59      2.88 o 
   9   4   1       29.30       27.40      3.01 o 
  10   4   1       47.13       50.20      4.72 o 
  11   4   1       69.01       76.64      5.36 o 
  12   4   1        5.72        3.25      5.89 o 
 -12   5   1        5.09        9.00      4.95 o 
 -11   5   1       18.77       22.23      3.89 o 
 -10   5   1       16.88       16.01      3.06 o 
  -9   5   1        9.57        8.03      2.65 o 
  -8   5   1      192.56      190.68      4.98 o 
  -7   5   1        9.80       12.89      2.67 o 
  -6   5   1        0.00       -1.22      1.22 o 
  -5   5   1      718.36      739.79      8.77 o 
  -4   5   1        2.48       -0.18      0.83 o 
  -3   5   1     3473.79     3621.42     34.64 o 
  -2   5   1       98.48       80.23      1.74 o 
  -1   5   1      908.94      930.96     10.16 o 
   0   5   1       34.01       36.84      1.60 o 
   1   5   1     1655.76     1713.65     16.41 o 
   2   5   1       30.87       12.80      0.85 o 
   3   5   1     1873.01     1991.61     18.72 o 
   4   5   1      271.18      279.28      4.14 o 
   5   5   1        0.52       -0.87      1.09 o 
   6   5   1       54.32       50.43      2.80 o 
   7   5   1     1525.77     1475.25     27.59 o 
   8   5   1       22.38       29.41      2.85 o 
   9   5   1      102.87      109.49      4.96 o 
  10   5   1        2.85        2.37      2.76 o 
  11   5   1       25.89       22.94      4.11 o 
  12   5   1       10.01        4.67      7.89 o 
 -11   6   1       53.23       67.80      5.43 o 
 -10   6   1      183.04      180.00      7.32 o 
  -9   6   1        0.17       -0.37      2.16 o 
  -8   6   1        2.27        4.06      1.78 o 
  -7   6   1        7.84        1.78      1.70 o 
  -6   6   1      148.84      137.41      3.55 o 
  -5   6   1       58.58       46.55      1.88 o 
  -4   6   1       93.11      111.64      2.72 o 
  -3   6   1      225.00      217.43      3.56 o 
  -2   6   1      400.27      416.63      7.27 o 
  -1   6   1      303.70      345.93      4.74 o 
   0   6   1      732.55      732.42     11.89 o 
   1   6   1      711.76      739.25     10.89 o 
   2   6   1      377.82      426.37      5.81 o 
   3   6   1       86.12       77.71      2.03 o 
   4   6   1      565.47      518.52      6.70 o 
   5   6   1      326.54      330.21      5.69 o 
   6   6   1       11.73       13.03      1.72 o 
   7   6   1       44.19       46.07      4.71 o 
   8   6   1     1329.12     1359.30     19.88 o 
   9   6   1        7.94       10.23      2.83 o 
  10   6   1        3.77        8.67      3.48 o 
  11   6   1        1.09        5.34      3.29 o 
 -11   7   1        0.32        1.92      4.93 o 
 -10   7   1        0.31       -1.58      2.76 o 
  -9   7   1        8.36        8.87      2.62 o 
  -8   7   1       12.96       13.68      2.31 o 
  -7   7   1      337.48      354.76      6.52 o 
  -6   7   1       44.49       40.49      2.70 o 
  -5   7   1      152.40      149.01      3.74 o 
  -4   7   1      922.74      978.27     11.12 o 
  -3   7   1       29.91       28.80      2.10 o 
  -2   7   1      536.76      560.69      7.38 o 
  -1   7   1     1854.95     1849.28     19.92 o 
   0   7   1     3136.38     3120.46     39.03 o 
   1   7   1       30.07       28.63      1.96 o 
   2   7   1      474.60      524.86      7.24 o 
   3   7   1        1.01       -0.11      0.72 o 
   4   7   1      114.63      107.11      3.03 o 
   5   7   1       21.72       20.21      2.05 o 
   6   7   1      135.12      127.06      3.87 o 
   7   7   1      144.42      144.38      5.90 o 
   8   7   1       60.15       59.67      3.78 o 
   9   7   1      149.80      133.66      6.66 o 
  10   7   1       34.72       43.99      4.80 o 
  11   7   1       16.53       16.45      6.20 o 
 -11   8   1        3.08       -4.60      4.60 o 
 -10   8   1        5.93        3.08      4.09 o 
  -9   8   1      418.46      416.27     13.61 o 
  -8   8   1        3.74        4.93      2.20 o 
  -7   8   1      294.06      274.69      7.74 o 
  -6   8   1        0.19        0.55      1.59 o 
  -5   8   1      283.92      273.59      4.84 o 
  -4   8   1       58.69       63.39      2.51 o 
  -3   8   1       21.62       31.10      2.18 o 
  -2   8   1       25.43       35.52      1.81 o 
  -1   8   1       13.27       14.41      1.01 o 
   0   8   1       11.23        9.23      2.58 o 
   1   8   1      427.95      382.48     10.48 o 
   2   8   1      462.74      496.78      8.17 o 
   3   8   1      140.38      127.63      3.46 o 
   4   8   1       47.36       49.86      2.22 o 
   5   8   1      569.00      534.08      9.65 o 
   6   8   1      197.46      187.72      5.76 o 
   7   8   1      664.11      658.44     18.12 o 
   8   8   1        0.43        2.58      3.30 o 
   9   8   1       97.08       77.15      8.55 o 
  10   8   1        0.39       -7.32      7.32 o 
  11   8   1        8.76        3.22      9.01 o 
 -10   9   1        0.03       -2.64      3.73 o 
  -9   9   1       27.48       27.00      4.90 o 
  -8   9   1      109.07      105.08      6.26 o 
  -7   9   1       33.52       27.19      3.13 o 
  -6   9   1       54.17       56.44      2.99 o 
  -5   9   1       80.77       74.74      2.53 o 
  -4   9   1       44.11       53.49      2.60 o 
  -3   9   1       11.68       13.33      1.56 o 
  -2   9   1      860.03      863.70     10.68 o 
  -1   9   1       12.72       10.31      1.32 o 
   0   9   1      434.91      426.79      7.87 o 
   1   9   1       47.07       45.96      2.46 o 
   2   9   1       87.44       86.42      3.09 o 
   3   9   1       26.13       23.56      2.17 o 
   4   9   1        0.35       -0.15      0.93 o 
   5   9   1       18.43       16.32      1.92 o 
   6   9   1        0.01       -1.13      2.20 o 
   7   9   1       13.03        6.59      3.70 o 
   8   9   1       47.75       60.73      7.97 o 
   9   9   1        6.73        1.44      4.79 o 
  10   9   1        4.11        3.83      4.37 o 
 -10  10   1       67.19       70.56      7.26 o 
  -9  10   1       24.62       18.49      4.05 o 
  -8  10   1        3.33        0.78      2.99 o 
  -7  10   1        0.04       -2.07      2.07 o 
  -6  10   1      137.05      115.43      4.62 o 
  -5  10   1       42.27       44.78      3.04 o 
  -4  10   1      229.11      206.89      4.65 o 
  -3  10   1        0.10       -1.22      1.22 o 
  -2  10   1      395.07      389.55      5.99 o 
  -1  10   1       80.16       79.76      4.23 o 
   0  10   1     1076.24     1047.08     16.16 o 
   1  10   1      377.73      353.75      6.89 o 
   2  10   1      282.24      284.43      5.81 o 
   3  10   1       85.98       77.02      3.23 o 
   4  10   1      367.71      334.80      7.75 o 
   5  10   1       35.04       42.92      4.77 o 
   6  10   1       39.23       41.22      4.11 o 
   7  10   1       33.38       39.38      4.13 o 
   8  10   1      169.93      187.65     12.13 o 
   9  10   1       21.24       31.81      7.03 o 
  10  10   1        7.35        5.69      5.64 o 
  -9  11   1        0.01       -3.23      3.23 o 
  -8  11   1        8.30        1.88      5.92 o 
  -7  11   1      154.80      152.02      6.05 o 
  -6  11   1       54.13       47.75      3.47 o 
  -5  11   1       29.07       37.41      3.03 o 
  -4  11   1        0.23       -1.72      1.72 o 
  -3  11   1      141.07      149.77      4.36 o 
  -2  11   1      133.94      120.43      3.18 o 
  -1  11   1      554.75      541.13     10.11 o 
   0  11   1      247.03      243.14      5.52 o 
   1  11   1      361.66      358.50      7.66 o 
   2  11   1        0.44       -0.18      2.42 o 
   3  11   1        2.56       -1.03      1.98 o 
   4  11   1       26.58       19.24      2.70 o 
   5  11   1       10.70       11.34      2.83 o 
   6  11   1        0.36        0.75      2.58 o 
   7  11   1        1.96       -1.44      2.75 o 
   8  11   1        5.09       10.04      5.50 o 
   9  11   1       89.01      110.04     10.53 o 
  -8  12   1        8.98        6.91      3.66 o 
  -7  12   1        0.03        0.47      2.91 o 
  -6  12   1        6.56        8.22      2.88 o 
  -5  12   1       17.18       11.43      3.41 o 
  -4  12   1       11.48       11.00      2.21 o 
  -3  12   1       10.92       11.12      2.07 o 
  -2  12   1        2.36        0.36      1.43 o 
  -1  12   1      109.02      106.70      4.07 o 
   0  12   1        1.45        2.20      1.64 o 
   1  12   1       68.14       65.40      5.49 o 
   2  12   1       55.51       48.80      3.47 o 
   3  12   1       23.10       18.10      2.78 o 
   4  12   1       28.15       28.72      3.31 o 
   5  12   1       20.02       19.10      3.37 o 
   6  12   1       94.99      100.11      6.30 o 
   7  12   1       61.11       75.33      5.81 o 
   8  12   1       18.35       12.77      4.58 o 
  -8  13   1       25.01       22.11      4.58 o 
  -7  13   1        0.58        0.26      3.20 o 
  -6  13   1       19.75       28.83      4.03 o 
  -5  13   1       31.85       34.17      3.36 o 
  -4  13   1       16.83       20.02      4.06 o 
  -3  13   1       76.10       82.82      5.15 o 
  -2  13   1      100.39       96.32      4.92 o 
  -1  13   1       44.96       49.92      4.81 o 
   0  13   1       47.85       42.82      4.67 o 
   1  13   1        1.32       -1.33      1.92 o 
   2  13   1        1.95        5.93      2.36 o 
   3  13   1       35.03       35.46      3.76 o 
   4  13   1        1.58       -2.56      2.91 o 
   5  13   1        4.91        6.43      3.69 o 
   6  13   1        4.98        1.30      3.20 o 
   7  13   1        8.81        5.53      3.62 o 
  -6  14   1        1.51        7.79      4.23 o 
  -5  14   1       16.60       21.10      4.78 o 
  -4  14   1        4.15        2.27      3.31 o 
  -3  14   1        0.05       -2.56      4.26 o 
  -2  14   1        0.04       -3.71      6.12 o 
  -1  14   1       14.62       18.53      4.28 o 
   0  14   1        3.65       -1.59      3.31 o 
   1  14   1       41.68       42.62      6.55 o 
   2  14   1        7.75        3.40      4.60 o 
   3  14   1        3.66        7.32      3.36 o 
   4  14   1        3.00        5.63      3.58 o 
   5  14   1       68.41       86.50      7.05 o 
   6  14   1        1.01       -4.33      4.33 o 
  -5  15   1        1.10        3.60      5.79 o 
  -4  15   1        0.86        5.02      5.52 o 
  -3  15   1        0.23       -1.79      5.06 o 
  -2  15   1        0.36       -3.96      3.96 o 
  -1  15   1        2.86        7.01      5.25 o 
   0  15   1       10.42       22.50      4.12 o 
   1  15   1        2.33        3.71      4.90 o 
   2  15   1        0.20       -2.52      4.48 o 
   3  15   1        0.66        0.74      4.64 o 
   4  15   1        1.53        1.71      5.43 o 
   5  15   1        5.68        6.87      6.16 o 
  -3  16   1        0.61        1.39      5.51 o 
  -2  16   1        0.82        0.68      5.29 o 
  -1  16   1        7.08       -1.05      6.04 o 
   0  16   1        5.27       16.26      8.21 o 
   1  16   1       10.81       12.56      9.17 o 
   2  16   1        9.91       19.48      9.82 o 
   3  16   1       25.64       20.45     11.11 o 
 -12   0   2        3.32        3.06      4.78 o 
 -10   0   2        4.88        4.27      4.24 o 
  -8   0   2      254.36      250.21     20.36 o 
  -6   0   2      360.66      341.17      9.04 o 
  -4   0   2      984.91      923.52     14.50 o 
   2   0   2     2101.28     2108.40     33.42 o 
   4   0   2     8833.97     9801.28    149.11 o 
   6   0   2      260.14      243.52      9.32 o 
   8   0   2      262.52      254.12     10.92 o 
  10   0   2      286.43      252.07     17.71 o 
  12   0   2      139.05      165.98     16.98 o 
 -12   1   2        0.07        0.77      3.32 o 
 -11   1   2       25.50       29.72      4.24 o 
 -10   1   2        0.08       -1.10      2.59 o 
  -9   1   2      121.46      132.26      9.39 o 
  -8   1   2      170.58      172.07     10.13 o 
  -7   1   2      124.47      140.68      5.92 o 
  -6   1   2      417.67      463.34      8.55 o 
  -5   1   2       51.35       54.20      2.38 o 
  -4   1   2     1546.84     1659.92     16.25 o 
  -3   1   2     1002.60     1060.20      9.29 o 
  -2   1   2      638.40      644.21      5.51 o 
  -1   1   2     5408.01     5536.13    145.35 o 
   0   1   2       12.44       19.54      1.14 o 
   1   1   2      489.76      489.70      5.28 o 
   2   1   2     1793.09     1718.05     17.99 o 
   3   1   2     2279.47     2266.47     25.70 o 
   4   1   2     3037.14     3258.51     38.48 o 
   5   1   2     1199.35     1212.02     15.59 o 
   6   1   2       52.30       48.92      3.26 o 
   7   1   2      997.29      995.30     17.50 o 
   8   1   2       64.26       66.20      4.45 o 
   9   1   2        0.19       -1.55      2.20 o 
  10   1   2        0.66        2.94      5.31 o 
  11   1   2        0.05        2.31      3.77 o 
  12   1   2        2.81       -0.74      3.49 o 
 -12   2   2        0.51        2.13      5.32 o 
 -11   2   2       64.62       64.99      5.66 o 
 -10   2   2        0.00       -1.70      3.35 o 
  -9   2   2      309.14      279.11      8.54 o 
  -8   2   2        0.41        0.69      2.20 o 
  -7   2   2        0.44        0.96      1.75 o 
  -6   2   2       16.39       14.49      1.72 o 
  -5   2   2      274.83      282.74      3.94 o 
  -4   2   2      941.48      944.35      8.78 o 
  -3   2   2      393.73      438.09      5.85 o 
  -2   2   2     3434.53     3291.47     27.47 o 
   0   2   2     1056.36     1091.51      9.17 o 
   1   2   2       99.29       90.05      1.69 o 
   2   2   2      535.65      565.62      6.70 o 
   3   2   2      375.21      367.74      5.16 o 
   4   2   2        3.25       -0.77      1.17 o 
   5   2   2      136.75      118.19      3.78 o 
   6   2   2       52.69       48.43      3.80 o 
   7   2   2      175.97      165.82      5.39 o 
   8   2   2       13.39       14.88      3.08 o 
   9   2   2      281.78      285.18      8.05 o 
  10   2   2       16.06       16.01      3.62 o 
  11   2   2       46.60       60.33      6.65 o 
  12   2   2       64.24       68.29      6.39 o 
 -12   3   2       35.54       39.45      9.04 o 
 -11   3   2       34.56       41.13      8.53 o 
 -10   3   2      131.43      141.99      6.53 o 
  -9   3   2       58.84       64.94      4.95 o 
  -8   3   2      520.01      493.55     12.45 o 
  -7   3   2       13.45       12.09      2.06 o 
  -6   3   2      343.69      336.90      6.54 o 
  -5   3   2      554.99      551.38      6.08 o 
  -4   3   2     2086.85     2265.33     20.91 o 
  -3   3   2        1.16       -0.17      0.60 o 
  -2   3   2     4693.55     4686.79     46.98 o 
  -1   3   2     2358.95     2512.23     18.79 o 
   0   3   2    11232.17    11245.53    211.45 o 
   1   3   2      289.68      289.62      3.40 o 
   2   3   2     2430.21     2367.88     22.70 o 
   3   3   2       33.80       42.59      1.57 o 
   4   3   2     1755.88     1799.07     21.06 o 
   5   3   2       43.09       47.83      2.53 o 
   6   3   2      798.81      781.50     18.75 o 
   7   3   2      253.28      261.62      8.51 o 
   8   3   2       71.28       75.14      4.33 o 
   9   3   2      137.03      138.09      9.25 o 
  10   3   2        0.92        2.19      2.83 o 
  11   3   2        3.62        7.02      4.31 o 
  12   3   2        1.01        5.47      7.24 o 
 -12   4   2       11.44       11.03      5.45 o 
 -11   4   2       19.94       20.83      3.51 o 
 -10   4   2        0.19       -0.35      2.50 o 
  -9   4   2        4.36        4.83      2.57 o 
  -8   4   2      248.94      220.94      6.41 o 
  -7   4   2       55.29       50.04      2.49 o 
  -6   4   2        1.88       -0.09      1.02 o 
  -5   4   2      758.79      711.00      7.97 o 
  -4   4   2      302.75      322.72      4.58 o 
  -3   4   2     1164.75     1101.71     10.35 o 
  -2   4   2       97.59       97.41      3.31 o 
  -1   4   2      694.71      622.68      5.77 o 
   0   4   2      337.57      363.61      3.71 o 
   1   4   2      210.62      192.07      2.62 o 
   2   4   2     1064.83     1154.55     11.18 o 
   3   4   2     2156.52     2350.39     24.55 o 
   4   4   2       41.48       41.43      2.40 o 
   5   4   2      317.13      307.88      7.24 o 
   6   4   2     1358.60     1347.79     18.85 o 
   7   4   2       53.51       46.05      3.46 o 
   8   4   2        6.75        7.36      2.38 o 
   9   4   2      454.32      458.48      9.75 o 
  10   4   2        0.06       -2.55      2.55 o 
  11   4   2       76.47       88.06      6.33 o 
  12   4   2       70.75       69.21     13.04 o 
 -12   5   2       73.49       88.29      6.63 o 
 -11   5   2        1.33       -1.21      2.94 o 
 -10   5   2      109.22      121.12      8.76 o 
  -9   5   2      230.62      212.74     13.44 o 
  -8   5   2      188.34      181.30      4.38 o 
  -7   5   2        0.79       -1.29      1.29 o 
  -6   5   2       85.92       79.89      2.83 o 
  -5   5   2        9.33       10.89      1.21 o 
  -4   5   2      632.30      662.15      6.98 o 
  -3   5   2     3142.28     3351.43     28.86 o 
  -2   5   2        6.21        1.89      0.60 o 
  -1   5   2      247.11      244.49      3.08 o 
   0   5   2      239.28      261.41      3.51 o 
   1   5   2       25.21       30.41      1.64 o 
   2   5   2      103.45      142.44      2.63 o 
   3   5   2     2056.80     2215.30     21.98 o 
   4   5   2       82.54       69.50      2.36 o 
   5   5   2     1587.94     1589.71     21.11 o 
   6   5   2      288.15      279.71      6.23 o 
   7   5   2       69.01       69.71      3.86 o 
   8   5   2        9.87       14.33      2.50 o 
   9   5   2        6.93        7.12      2.35 o 
  10   5   2       36.39       40.71      4.26 o 
  11   5   2        7.04        3.69      3.76 o 
 -11   6   2        5.66       13.45      4.07 o 
 -10   6   2       11.29       14.88      3.36 o 
  -9   6   2      387.31      373.24      8.66 o 
  -8   6   2        9.06        8.99      2.23 o 
  -7   6   2      442.08      464.55      7.86 o 
  -6   6   2        8.81        7.35      1.38 o 
  -5   6   2      773.58      777.10      8.27 o 
  -4   6   2      673.26      690.31      7.86 o 
  -3   6   2     1134.58     1110.32     10.63 o 
  -2   6   2     1538.96     1541.18     18.19 o 
  -1   6   2      470.75      538.93      6.58 o 
   0   6   2        4.10        2.14      0.76 o 
   1   6   2     1842.28     2037.98     21.86 o 
   2   6   2      446.58      514.29      5.78 o 
   3   6   2       12.99       13.12      1.15 o 
   4   6   2        6.15        5.63      1.05 o 
   5   6   2       72.09       57.74      2.70 o 
   6   6   2      741.76      704.83     10.75 o 
   7   6   2     1348.63     1323.78     25.38 o 
   8   6   2      149.97      159.70      5.49 o 
   9   6   2       25.16       29.41      3.52 o 
  10   6   2        0.73        0.77      3.11 o 
  11   6   2        1.42       17.68     18.91 o 
 -11   7   2       48.43       64.51     11.51 o 
 -10   7   2       34.11       38.73      5.16 o 
  -9   7   2       16.21       22.39      2.71 o 
  -8   7   2      413.84      393.68      7.01 o 
  -7   7   2       48.47       45.87      2.83 o 
  -6   7   2       11.41       10.99      1.63 o 
  -5   7   2       17.67       14.26      1.46 o 
  -4   7   2        2.86        2.51      1.12 o 
  -3   7   2       35.74       43.04      1.60 o 
  -2   7   2      302.42      259.53      4.61 o 
  -1   7   2      236.39      250.75      3.73 o 
   0   7   2     1473.80     1427.55     15.71 o 
   1   7   2       62.35       55.45      2.35 o 
   2   7   2       60.84       54.99      2.03 o 
   3   7   2       89.55       83.88      2.25 o 
   4   7   2       95.03      103.79      3.13 o 
   5   7   2      156.22      166.30      4.85 o 
   6   7   2       49.88       51.85      4.57 o 
   7   7   2       79.14       76.42      4.14 o 
   8   7   2       34.28       39.40      3.43 o 
   9   7   2       10.48       13.06      3.30 o 
  10   7   2        0.83        4.83      6.92 o 
 -11   8   2       10.78       18.19      6.37 o 
 -10   8   2        0.41        0.10      3.93 o 
  -9   8   2        0.01        0.34      3.32 o 
  -8   8   2       60.44       56.83      3.57 o 
  -7   8   2        0.15       -1.82      1.82 o 
  -6   8   2      186.25      189.98      4.31 o 
  -5   8   2        0.03       -1.10      1.10 o 
  -4   8   2      527.82      504.05      6.84 o 
  -3   8   2        5.98        7.57      1.22 o 
  -2   8   2      497.62      454.42      6.96 o 
  -1   8   2       47.46       47.42      1.79 o 
   0   8   2       20.32       16.65      1.28 o 
   1   8   2       50.74       46.81      2.86 o 
   2   8   2        0.83        0.30      0.94 o 
   3   8   2       15.52       11.84      1.07 o 
   4   8   2        0.91       -0.74      1.01 o 
   5   8   2        2.73        1.67      1.60 o 
   6   8   2       47.76       46.59      3.40 o 
   7   8   2       16.97       23.87      3.38 o 
   8   8   2       19.23       18.11      4.10 o 
   9   8   2        2.83        3.09      4.99 o 
  10   8   2       67.64       80.30      9.50 o 
 -10   9   2       23.48       16.72      4.99 o 
  -9   9   2       59.63       59.96      6.48 o 
  -8   9   2        0.02        0.06      3.11 o 
  -7   9   2      167.99      166.74      5.71 o 
  -6   9   2       79.37       70.31      3.82 o 
  -5   9   2       66.14       60.55      2.31 o 
  -4   9   2      205.44      198.96      4.47 o 
  -3   9   2      235.38      223.22      4.60 o 
  -2   9   2       72.84       71.83      3.72 o 
  -1   9   2       91.32       78.11      2.30 o 
   0   9   2      251.67      248.20      4.62 o 
   1   9   2        6.10        5.36      1.21 o 
   2   9   2      258.11      266.71      5.61 o 
   3   9   2        7.49        5.51      1.69 o 
   4   9   2        1.79        1.08      0.91 o 
   5   9   2        0.84        0.31      2.01 o 
   6   9   2        8.40        3.21      2.52 o 
   7   9   2        2.82        6.45     10.54 o 
   8   9   2        5.19        3.33      4.97 o 
   9   9   2       17.56       10.54      5.68 o 
  10   9   2       20.74       28.00      7.27 o 
 -10  10   2       13.65        5.24      7.11 o 
  -9  10   2       16.23       14.09      3.96 o 
  -8  10   2        7.52        6.04      3.42 o 
  -7  10   2       58.67       62.65      4.18 o 
  -6  10   2        0.64        1.48      2.02 o 
  -5  10   2       32.53       38.82      2.91 o 
  -4  10   2       11.47       14.66      2.14 o 
  -3  10   2      156.80      155.76      3.82 o 
  -2  10   2       81.12       67.89      3.66 o 
  -1  10   2      279.17      248.95      4.49 o 
   0  10   2     1689.32     1558.30     18.14 o 
   1  10   2      122.34      124.58      4.02 o 
   2  10   2        4.32        2.34      1.76 o 
   3  10   2       20.27       15.97      2.14 o 
   4  10   2       58.09       53.93      4.77 o 
   5  10   2       30.47       29.33      4.21 o 
   6  10   2       75.89       70.43      5.97 o 
   7  10   2      119.62      115.21      9.59 o 
   8  10   2       14.43       15.49     12.07 o 
   9  10   2        0.03       -4.47      4.47 o 
  -9  11   2        9.05        7.55      3.85 o 
  -8  11   2       46.94       47.24      5.27 o 
  -7  11   2       12.71       15.39      3.17 o 
  -6  11   2        9.62        8.89      2.29 o 
  -5  11   2       30.28       22.09      2.62 o 
  -4  11   2       83.64       75.31      3.66 o 
  -3  11   2       78.86       72.62      3.77 o 
  -2  11   2      442.86      427.67      9.47 o 
  -1  11   2       21.90       18.05      2.63 o 
   0  11   2       13.61       12.81      2.02 o 
   1  11   2        3.36        3.49      1.92 o 
   2  11   2      219.82      216.48      4.98 o 
   3  11   2        0.19       -0.31      2.46 o 
   4  11   2       11.58       13.99      3.46 o 
   5  11   2       10.86        5.40      3.43 o 
   6  11   2       19.94       15.46      4.16 o 
   7  11   2        0.42       -0.85      4.60 o 
   8  11   2       37.81       63.41      8.36 o 
   9  11   2        0.58        1.36      5.23 o 
  -8  12   2        6.22        5.94      3.54 o 
  -7  12   2       17.48       26.65      4.12 o 
  -6  12   2       11.71       15.75      4.65 o 
  -5  12   2       77.53       93.29      4.42 o 
  -4  12   2        0.00       -1.09      1.84 o 
  -3  12   2      167.20      178.53      9.00 o 
  -2  12   2      109.45       86.60      3.62 o 
  -1  12   2      204.97      210.50      4.51 o 
   0  12   2        6.14        5.51      2.03 o 
   1  12   2       16.29       16.21      2.40 o 
   2  12   2       26.45       29.68      3.01 o 
   3  12   2       43.98       36.76      3.60 o 
   4  12   2       18.34       13.41      3.01 o 
   5  12   2        3.82        1.63      3.05 o 
   6  12   2        5.78        7.02      3.36 o 
   7  12   2       21.36       25.09      6.10 o 
   8  12   2        1.07        5.94      5.51 o 
  -8  13   2       21.04       25.57      4.62 o 
  -7  13   2       15.78       24.23      4.13 o 
  -6  13   2       21.74       27.17      3.45 o 
  -5  13   2        0.17       -2.30      2.30 o 
  -4  13   2       18.68       18.48      2.74 o 
  -3  13   2       17.37       16.83      3.26 o 
  -2  13   2       50.33       51.52      6.57 o 
  -1  13   2       58.36       51.16      5.08 o 
   0  13   2       21.08       24.25      4.22 o 
   1  13   2       13.97       11.98      2.69 o 
   2  13   2       13.68       11.48      3.07 o 
   3  13   2        0.36        0.83      2.86 o 
   4  13   2       14.50       18.96      3.99 o 
   5  13   2       10.93        9.43      4.07 o 
   6  13   2       20.21       16.22      4.69 o 
   7  13   2        0.12       -5.31      5.31 o 
  -6  14   2        4.18        8.50      4.38 o 
  -5  14   2        7.52        6.82      4.06 o 
  -4  14   2        8.18        7.84      3.77 o 
  -3  14   2        1.80       -1.05      4.33 o 
  -2  14   2        0.08       -1.47      4.31 o 
  -1  14   2       67.74       62.13      5.92 o 
   0  14   2       24.33       29.67      4.89 o 
   1  14   2        4.94        4.70      4.33 o 
   2  14   2        0.94        2.06      5.55 o 
   3  14   2        1.32        3.15      3.29 o 
   4  14   2        0.01       -3.21      3.26 o 
   5  14   2       10.74        7.47      4.19 o 
   6  14   2        1.03       -1.76      4.36 o 
  -5  15   2        0.09       -0.74      5.66 o 
  -4  15   2        5.51        6.21      5.76 o 
  -3  15   2       27.13       26.64      8.45 o 
  -2  15   2       12.47       15.41      5.97 o 
  -1  15   2        2.77        3.09      4.94 o 
   0  15   2        0.01       -0.80      6.28 o 
   1  15   2       14.44       23.50      8.85 o 
   2  15   2        6.52        5.29      4.99 o 
   3  15   2       52.09       74.31      8.57 o 
   4  15   2       10.62       11.20      5.89 o 
   5  15   2       41.68       52.30      8.57 o 
  -3  16   2        3.45        4.57     10.95 o 
  -2  16   2       64.90       76.81     21.41 o 
  -1  16   2        1.33       -2.50      4.95 o 
   0  16   2        8.80        9.34      8.53 o 
   1  16   2        0.39        0.32      7.89 o 
   2  16   2        8.90       11.43      9.17 o 
 -11   0   3       86.74      102.80      9.31 o 
  -9   0   3      680.84      630.73     19.52 o 
  -7   0   3       21.57       26.04      6.76 o 
  -5   0   3      506.18      601.64      9.55 o 
  -3   0   3      745.52      678.38      9.68 o 
   3   0   3      415.89      314.80      7.39 o 
   5   0   3     1364.86     1455.43     25.95 o 
   7   0   3       54.93       64.92      5.86 o 
   9   0   3      144.37      128.21     10.46 o 
  11   0   3       64.49       80.16     12.72 o 
 -12   1   3        2.82        3.36      3.68 o 
 -11   1   3       27.66       31.65      4.36 o 
 -10   1   3        7.79        6.80      3.16 o 
  -9   1   3       64.91       62.16      4.74 o 
  -8   1   3        4.08        1.90      2.27 o 
  -7   1   3       69.64       56.40      3.80 o 
  -6   1   3       40.22       29.08      2.15 o 
  -5   1   3       75.78       72.85      2.37 o 
  -4   1   3     1123.38     1084.12     11.20 o 
  -3   1   3       75.50       73.43      1.58 o 
  -2   1   3     7865.08     7825.12     77.75 o 
  -1   1   3      150.33      140.35      3.80 o 
   0   1   3       63.32       52.16      1.42 o 
   1   1   3     1692.27     1714.07     16.71 o 
   2   1   3     2298.77     2357.56     22.85 o 
   3   1   3       83.41       74.21      2.21 o 
   4   1   3       90.98       88.83      3.40 o 
   5   1   3       10.15        4.14      1.31 o 
   6   1   3       58.22       58.04      3.61 o 
   7   1   3       18.86       21.71      2.91 o 
   8   1   3       84.93       86.86      5.16 o 
   9   1   3      330.73      303.85     10.70 o 
  10   1   3       76.73       68.81      8.45 o 
  11   1   3       40.25       39.09      7.34 o 
  12   1   3        0.18       -0.46      4.17 o 
 -12   2   3       80.87       97.75      7.92 o 
 -11   2   3       83.30       85.84      6.17 o 
 -10   2   3      123.36      109.12      6.42 o 
  -9   2   3      129.76      116.60     10.84 o 
  -8   2   3      461.57      396.08      9.80 o 
  -7   2   3      224.02      230.19      5.96 o 
  -6   2   3        6.52       10.46      1.59 o 
  -5   2   3       93.94      100.73      2.33 o 
  -4   2   3     1147.53     1330.96     15.33 o 
  -3   2   3       83.26       86.70      1.70 o 
  -2   2   3     2392.11     2359.66     22.75 o 
   0   2   3     1497.55     1365.81     12.16 o 
   1   2   3      288.91      266.32      4.41 o 
   2   2   3      427.26      415.19      5.46 o 
   3   2   3       44.00       73.39      2.39 o 
   4   2   3       42.67       70.89      2.65 o 
   5   2   3       51.46       43.20      2.95 o 
   6   2   3      837.61      805.41     24.46 o 
   7   2   3       64.93       65.07      4.18 o 
   8   2   3        1.96       -1.04      1.94 o 
   9   2   3        1.56       -0.93      2.39 o 
  10   2   3        5.42       10.60      4.84 o 
  11   2   3        1.86       -1.80      3.88 o 
  12   2   3        1.94       -0.73      4.43 o 
 -12   3   3        2.45        2.20      4.44 o 
 -11   3   3       19.69       15.63      3.98 o 
 -10   3   3        2.56        0.87      2.91 o 
  -9   3   3        9.31        9.87      3.00 o 
  -8   3   3        0.03       -2.81      3.18 o 
  -7   3   3      288.15      271.74      6.60 o 
  -6   3   3       46.06       47.57      2.67 o 
  -5   3   3      189.23      170.30      3.33 o 
  -4   3   3     1788.68     1857.02     18.89 o 
  -3   3   3      504.07      445.22      4.85 o 
  -2   3   3      357.87      356.43      4.49 o 
  -1   3   3      437.04      411.35      4.11 o 
   0   3   3     1435.78     1437.77     11.64 o 
   1   3   3      381.77      378.61      4.61 o 
   2   3   3        0.08        0.64      0.74 o 
   3   3   3      830.22      837.40      9.96 o 
   4   3   3     1364.73     1448.31     16.39 o 
   5   3   3       35.53       26.29      2.22 o 
   6   3   3       28.00       25.58      3.25 o 
   7   3   3      162.94      161.52      5.16 o 
   8   3   3       47.98       47.09      6.71 o 
   9   3   3      153.91      161.91      6.41 o 
  10   3   3       33.28       45.79      6.96 o 
  11   3   3       10.22        5.60      4.17 o 
 -12   4   3      110.68      111.41      8.85 o 
 -11   4   3        3.00        2.17      2.79 o 
 -10   4   3      183.86      182.73      6.60 o 
  -9   4   3      692.57      622.24     13.80 o 
  -8   4   3      104.72       94.77      4.83 o 
  -7   4   3       57.59       51.64      3.35 o 
  -6   4   3        3.88        5.84      1.09 o 
  -5   4   3      178.56      199.24      4.22 o 
  -4   4   3      590.75      672.52      6.74 o 
  -3   4   3      202.12      199.98      3.26 o 
  -2   4   3       64.02       53.50      1.34 o 
  -1   4   3     1523.39     1597.48     12.40 o 
   0   4   3      936.34      824.99      7.48 o 
   1   4   3     3733.33     3985.93     35.68 o 
   2   4   3      932.48      896.41      9.09 o 
   3   4   3        0.05        1.60      0.87 o 
   4   4   3      924.44      867.05     10.57 o 
   5   4   3      299.84      300.18      8.53 o 
   6   4   3        8.80        8.09      1.98 o 
   7   4   3      221.43      221.26      6.07 o 
   8   4   3      116.98      122.33      5.45 o 
   9   4   3        7.00        5.63      2.63 o 
  10   4   3       11.51       16.55      3.55 o 
  11   4   3        2.91       -1.57      4.72 o 
 -12   5   3        1.02        6.00      3.78 o 
 -11   5   3       14.28       17.85      3.83 o 
 -10   5   3       36.90       37.25      3.68 o 
  -9   5   3      247.09      253.52      6.61 o 
  -8   5   3       81.73       78.81      3.83 o 
  -7   5   3      315.94      306.01      6.20 o 
  -6   5   3       15.61       12.61      1.61 o 
  -5   5   3     1077.00     1059.19     10.59 o 
  -4   5   3       36.87       41.98      1.67 o 
  -3   5   3      540.41      550.99      6.11 o 
  -2   5   3      172.25      184.89      2.81 o 
  -1   5   3      664.63      669.68      6.08 o 
   0   5   3      146.55      150.13      3.25 o 
   1   5   3     2448.66     2720.13     24.89 o 
   2   5   3        3.57        7.93      1.10 o 
   3   5   3        7.82       11.47      1.19 o 
   4   5   3        9.82       15.17      1.56 o 
   5   5   3     1322.48     1303.45     18.06 o 
   6   5   3      260.86      249.53      6.10 o 
   7   5   3     1775.38     1764.88     29.88 o 
   8   5   3       55.26       57.28      4.74 o 
   9   5   3       52.95       50.92      3.74 o 
  10   5   3        0.00       -0.97      3.17 o 
  11   5   3        6.72        4.59      4.04 o 
 -11   6   3       82.45       82.89      7.88 o 
 -10   6   3        0.01       -2.52      2.52 o 
  -9   6   3        2.46        0.57      2.40 o 
  -8   6   3       43.73       33.95      2.73 o 
  -7   6   3        2.50       -0.41      2.17 o 
  -6   6   3       47.20       44.56      2.79 o 
  -5   6   3       84.91       92.25      3.32 o 
  -4   6   3      168.29      166.32      3.02 o 
  -3   6   3      134.73      150.69      2.86 o 
  -2   6   3       79.29       87.12      3.12 o 
  -1   6   3      755.57      717.42      7.55 o 
   0   6   3       29.36       24.16      1.29 o 
   1   6   3       29.07       47.10      1.71 o 
   2   6   3      212.62      302.86      4.80 o 
   3   6   3      316.60      308.38      5.04 o 
   4   6   3      263.22      266.09      5.82 o 
   5   6   3      827.45      810.20     12.86 o 
   6   6   3      185.08      182.77      6.20 o 
   7   6   3      249.12      248.42      6.97 o 
   8   6   3        6.68        2.22      2.16 o 
   9   6   3       18.09       15.99      3.71 o 
  10   6   3       13.48       11.90      3.83 o 
  11   6   3       27.88       37.99     10.14 o 
 -11   7   3        1.35        1.58      6.95 o 
 -10   7   3        4.73        4.62      2.64 o 
  -9   7   3       13.00        9.32      2.65 o 
  -8   7   3      320.36      308.52      6.05 o 
  -7   7   3      145.15      150.40      3.71 o 
  -6   7   3      194.52      188.21      4.17 o 
  -5   7   3      353.21      361.62      5.71 o 
  -4   7   3      775.83      770.05      8.29 o 
  -3   7   3       15.11       19.95      1.31 o 
  -2   7   3      341.11      330.60      5.92 o 
  -1   7   3       16.19       21.30      1.18 o 
   0   7   3      853.86      882.05      9.84 o 
   1   7   3       74.67       81.05      2.35 o 
   2   7   3       85.79       85.25      2.29 o 
   3   7   3       55.01       52.13      2.46 o 
   4   7   3      480.33      467.71      6.63 o 
   5   7   3      102.66       95.88      5.90 o 
   6   7   3      850.14      809.47     12.22 o 
   7   7   3       41.48       43.84      3.38 o 
   8   7   3        2.60        2.19      3.94 o 
   9   7   3       37.45       38.84      6.21 o 
  10   7   3       30.89       43.94     11.11 o 
 -11   8   3       29.97       37.87      7.63 o 
 -10   8   3        3.29        0.36      3.37 o 
  -9   8   3       31.44       22.47      4.32 o 
  -8   8   3        3.12       -0.52      2.00 o 
  -7   8   3       56.87       54.28      3.04 o 
  -6   8   3        0.20       -1.24      1.42 o 
  -5   8   3      155.05      166.99      4.04 o 
  -4   8   3      154.52      165.31      3.78 o 
  -3   8   3      375.55      381.58      6.01 o 
  -2   8   3        0.16        0.95      1.20 o 
  -1   8   3      623.61      652.75      7.66 o 
   0   8   3      425.09      455.41      6.33 o 
   1   8   3      162.55      168.16      3.62 o 
   2   8   3        2.30        0.29      1.05 o 
   3   8   3      376.52      367.39      5.25 o 
   4   8   3        1.74        0.19      1.27 o 
   5   8   3        0.45       -0.89      1.68 o 
   6   8   3       49.78       42.53      3.95 o 
   7   8   3       59.64       68.84      7.18 o 
   8   8   3       21.12       14.60      4.07 o 
   9   8   3        2.24       -0.08      4.60 o 
  10   8   3       17.66        5.23      8.37 o 
 -10   9   3        5.11        2.26      3.63 o 
  -9   9   3        4.74        4.71      3.39 o 
  -8   9   3       23.92       20.01      3.71 o 
  -7   9   3       35.47       31.85      2.95 o 
  -6   9   3       78.59       84.29      3.69 o 
  -5   9   3       62.40       56.38      2.38 o 
  -4   9   3      126.76      133.32      3.82 o 
  -3   9   3       98.96       98.10      2.95 o 
  -2   9   3      648.80      607.90      8.99 o 
  -1   9   3        2.97        4.73      1.10 o 
   0   9   3      306.35      288.45      5.88 o 
   1   9   3       25.61       28.76      1.98 o 
   2   9   3        0.17        0.45      1.37 o 
   3   9   3       28.55       31.83      2.52 o 
   4   9   3      228.50      208.76      4.37 o 
   5   9   3        9.65        2.71      2.45 o 
   6   9   3      128.42      143.53      9.51 o 
   7   9   3        8.91       10.38      4.97 o 
   8   9   3       53.73       57.38      8.93 o 
   9   9   3        3.40        2.09      5.20 o 
  10   9   3       80.16       87.89     14.65 o 
 -10  10   3        0.84       -3.41      3.41 o 
  -9  10   3        2.70        0.84      3.14 o 
  -8  10   3       11.95       13.72      3.69 o 
  -7  10   3        0.26       -0.76      2.09 o 
  -6  10   3       99.52       93.28      4.24 o 
  -5  10   3      104.73       94.01      4.14 o 
  -4  10   3        0.49        0.96      1.75 o 
  -3  10   3       13.93       15.34      2.10 o 
  -2  10   3      422.22      422.75      7.12 o 
  -1  10   3        1.38        0.45      1.41 o 
   0  10   3      874.19      862.67     12.08 o 
   1  10   3        1.27       -2.35      2.35 o 
   2  10   3      116.90      108.68      7.33 o 
   3  10   3      106.40      105.33      4.55 o 
   4  10   3       13.71       11.61      3.14 o 
   5  10   3        8.62        5.68      4.92 o 
   6  10   3       52.63       66.44      7.30 o 
   7  10   3        0.79        6.85      4.81 o 
   8  10   3        4.60        8.20      5.23 o 
   9  10   3        0.38       -1.35      6.28 o 
  -9  11   3       12.46       10.17      3.84 o 
  -8  11   3       48.75       47.77      5.02 o 
  -7  11   3      160.23      183.78      6.01 o 
  -6  11   3        3.81        3.64      2.16 o 
  -5  11   3      105.10      121.82      4.75 o 
  -4  11   3       83.09       81.24      3.88 o 
  -3  11   3        7.28        9.89      2.00 o 
  -2  11   3      384.79      389.47     10.62 o 
  -1  11   3      129.56      128.72      3.67 o 
   0  11   3       23.33       24.85      1.96 o 
   1  11   3       14.08       19.72      2.76 o 
   2  11   3        3.86        2.08      2.51 o 
   3  11   3        7.52        8.57      3.03 o 
   4  11   3       22.43       18.89      3.84 o 
   5  11   3      188.67      162.30     11.73 o 
   6  11   3        2.19        5.90      6.84 o 
   7  11   3       51.19       67.07      8.15 o 
   8  11   3       55.86       63.12     15.45 o 
  -8  12   3        0.39       -0.07      3.34 o 
  -7  12   3        1.52        0.16      3.36 o 
  -6  12   3        0.35        2.77      2.55 o 
  -5  12   3       48.69       48.04      4.63 o 
  -4  12   3        0.87        1.17      1.91 o 
  -3  12   3       13.34       14.74      2.33 o 
  -2  12   3        0.33        0.09      1.57 o 
  -1  12   3        1.86        0.53      1.81 o 
   0  12   3       36.48       35.86      2.80 o 
   1  12   3        0.47       -0.29      1.94 o 
   2  12   3      145.68      134.94      9.25 o 
   3  12   3       92.57       70.04      6.55 o 
   4  12   3       76.26       75.55      5.85 o 
   5  12   3        3.80       -1.03      3.34 o 
   6  12   3        9.82       14.16     11.11 o 
   7  12   3       14.98       17.99      6.05 o 
   8  12   3        0.01        3.74     14.81 o 
  -8  13   3        6.13        8.43      3.92 o 
  -7  13   3        0.10       -1.02      3.10 o 
  -6  13   3       41.14       41.09      4.58 o 
  -5  13   3       81.44       94.02      5.09 o 
  -4  13   3        2.90        2.25      2.18 o 
  -3  13   3       39.56       47.16      3.34 o 
  -2  13   3       32.03       30.98      2.77 o 
  -1  13   3        0.69       -0.09      2.88 o 
   0  13   3       12.75       10.93      3.84 o 
   1  13   3        3.85        1.30      3.11 o 
   2  13   3        1.61       -2.50      2.56 o 
   3  13   3        5.04        4.24      3.50 o 
   4  13   3       25.67       31.18      4.58 o 
   5  13   3        0.17        1.01      3.71 o 
   6  13   3        4.45       25.15      6.25 o 
   7  13   3       14.61       17.83      6.48 o 
  -6  14   3        0.85       -2.36      3.89 o 
  -5  14   3        8.70        9.55      4.23 o 
  -4  14   3        1.95       -4.56      4.56 o 
  -3  14   3       54.85       66.76      8.64 o 
  -2  14   3        3.02        3.22      4.88 o 
  -1  14   3       23.21       27.20      9.66 o 
   0  14   3        1.28        4.83      6.76 o 
   1  14   3        2.17        6.85      4.28 o 
   2  14   3       25.67       39.04      6.22 o 
   3  14   3       48.18       67.60     13.85 o 
   4  14   3       18.20       18.40      4.41 o 
   5  14   3       10.65       10.14      4.38 o 
   6  14   3        3.28        8.73      5.53 o 
  -5  15   3        0.49        5.23      5.92 o 
  -4  15   3       11.26       10.89      6.30 o 
  -3  15   3       26.93       33.02      7.37 o 
  -2  15   3        6.94        5.36      5.32 o 
  -1  15   3        0.63        2.01      7.16 o 
   0  15   3        0.05        2.09      7.57 o 
   1  15   3        0.32        1.13      7.57 o 
   2  15   3        0.54       -6.44      6.44 o 
   3  15   3        5.90        3.70      8.37 o 
   4  15   3        0.71       -2.44      5.12 o 
  -3  16   3        1.59        3.78      5.80 o 
  -2  16   3        2.61        1.12      5.79 o 
  -1  16   3        3.12        1.67      5.52 o 
   1  16   3        6.74        5.96      8.69 o 
   2  16   3       27.18       44.43     11.75 o 
 -12   0   4       68.18       63.65      8.25 o 
 -10   0   4       29.08       25.99      5.28 o 
  -8   0   4       91.62       70.59      6.36 o 
  -6   0   4     1429.86     1361.86     33.43 o 
  -4   0   4       50.36       36.63      2.58 o 
  -2   0   4      452.31      444.08     11.10 o 
   0   0   4      241.56      288.65      7.74 o 
   2   0   4    11407.11    11920.72    180.12 o 
   4   0   4     2872.79     3306.17     53.27 o 
   6   0   4       76.10       67.88      8.53 o 
   8   0   4      552.22      503.64     25.27 o 
  10   0   4       97.26      108.65     13.68 o 
 -12   1   4        8.63       13.68      4.18 o 
 -11   1   4       24.52       24.78      4.90 o 
 -10   1   4        6.41        6.64      2.97 o 
  -9   1   4      201.81      202.27      9.01 o 
  -8   1   4       26.84       20.24      3.04 o 
  -7   1   4       73.95       69.17      3.72 o 
  -6   1   4      230.96      236.05      5.68 o 
  -5   1   4      386.73      463.23      5.87 o 
  -4   1   4      955.30     1003.95     10.92 o 
  -3   1   4      430.51      419.20      5.03 o 
  -2   1   4    15102.76    16096.21    420.27 o 
  -1   1   4      418.39      380.92      5.30 o 
   0   1   4      648.17      606.65      7.79 o 
   1   1   4     2439.64     2460.33     25.46 o 
   2   1   4     1114.36     1113.20     11.78 o 
   3   1   4      755.69      762.89      9.54 o 
   4   1   4     1308.99     1502.69     18.60 o 
   5   1   4      211.40      205.98      5.29 o 
   6   1   4       15.56       16.57      2.47 o 
   7   1   4       90.65       88.42      4.89 o 
   8   1   4      187.49      160.56      6.57 o 
   9   1   4        6.40        2.69      3.27 o 
  10   1   4        6.11       20.07      5.80 o 
  11   1   4       93.19       91.51      9.94 o 
 -12   2   4        5.25       -1.86      3.28 o 
 -11   2   4        3.97        5.75      3.28 o 
 -10   2   4       10.46       12.23      3.25 o 
  -9   2   4      402.49      381.69     10.32 o 
  -8   2   4        3.55        0.81      1.97 o 
  -7   2   4      178.63      160.40      5.01 o 
  -6   2   4       22.74       19.50      1.50 o 
  -5   2   4       10.65       29.96      1.57 o 
  -4   2   4     1696.71     1676.80     16.12 o 
  -3   2   4      105.63       95.43      1.96 o 
  -2   2   4     3631.99     3720.72     37.91 o 
  -1   2   4      318.32      288.20      3.77 o 
   0   2   4      966.78      923.79      9.68 o 
   1   2   4       94.75      112.44      2.56 o 
   2   2   4      645.56      666.10      7.66 o 
   3   2   4     6618.45     7235.41     72.59 o 
   4   2   4      645.84      647.53      8.72 o 
   5   2   4      153.02      146.57      4.42 o 
   6   2   4       22.07       14.20      3.01 o 
   7   2   4      573.32      522.68     14.25 o 
   8   2   4       12.33       11.99      3.04 o 
   9   2   4       98.91      103.37      5.73 o 
  10   2   4      139.76      136.21     10.76 o 
  11   2   4       12.75       13.51      5.97 o 
 -12   3   4        3.57        2.62      3.65 o 
 -11   3   4       34.57       32.24      5.23 o 
 -10   3   4      193.56      187.25      7.74 o 
  -9   3   4       16.19       11.05      3.14 o 
  -8   3   4      205.74      182.37      7.18 o 
  -7   3   4        6.45        6.78      2.02 o 
  -6   3   4       14.96       18.51      1.84 o 
  -5   3   4       31.77       41.43      1.78 o 
  -4   3   4     1176.35     1296.08     12.84 o 
  -3   3   4      611.89      633.78      6.99 o 
  -2   3   4      512.28      500.98      5.94 o 
  -1   3   4      140.70      148.09      2.01 o 
   0   3   4      386.38      378.63      3.98 o 
   1   3   4       10.43        5.66      0.83 o 
   2   3   4     1756.83     1822.34     19.53 o 
   3   3   4       49.42       54.44      2.11 o 
   4   3   4      179.37      169.65      3.71 o 
   5   3   4       76.36       78.31      3.57 o 
   6   3   4       42.58       38.76      3.29 o 
   7   3   4        5.93        9.49      2.61 o 
   8   3   4       15.33        9.75      4.25 o 
   9   3   4        3.02        4.45      2.60 o 
  10   3   4        0.50        1.75      3.49 o 
  11   3   4       21.75       27.30      6.48 o 
 -12   4   4        0.23       -2.03      4.08 o 
 -11   4   4       22.61       25.63      3.59 o 
 -10   4   4        0.48        3.44      3.02 o 
  -9   4   4        5.04        0.64      2.63 o 
  -8   4   4        1.21       -2.00      2.00 o 
  -7   4   4      678.55      622.40     12.56 o 
  -6   4   4        0.18        1.36      1.15 o 
  -5   4   4      685.06      690.00     11.59 o 
  -4   4   4     1159.42     1306.88     13.21 o 
  -3   4   4      213.47      199.38      3.71 o 
  -2   4   4      936.83      991.81      9.03 o 
  -1   4   4        9.63        9.17      0.77 o 
   0   4   4      180.74      201.94      2.51 o 
   1   4   4      869.87      953.26      9.64 o 
   2   4   4      229.84      233.94      3.47 o 
   3   4   4      155.48      137.01      3.40 o 
   4   4   4      425.12      487.17      7.00 o 
   5   4   4     1243.35     1242.93     16.12 o 
   6   4   4      328.32      345.05      7.67 o 
   7   4   4     1049.96     1091.18     20.33 o 
   8   4   4        6.17        8.37      2.56 o 
   9   4   4       55.15       60.26      4.56 o 
  10   4   4       29.46       42.34      5.32 o 
  11   4   4       19.19       23.24      9.90 o 
 -12   5   4      100.65      101.33      6.93 o 
 -11   5   4       12.21       13.28      3.60 o 
 -10   5   4        0.38       -2.00      3.65 o 
  -9   5   4      103.63       91.69      5.89 o 
  -8   5   4       85.61       72.75      4.81 o 
  -7   5   4       37.98       41.64      3.03 o 
  -6   5   4       29.77       33.06      2.33 o 
  -5   5   4      468.68      506.71      6.51 o 
  -4   5   4       96.55      120.12      2.55 o 
  -3   5   4        2.41        0.92      0.77 o 
  -2   5   4      907.16      884.87      8.53 o 
  -1   5   4      293.69      274.15      4.01 o 
   0   5   4      106.89      159.84      2.60 o 
   1   5   4     2314.15     2474.24     30.63 o 
   2   5   4       11.24        3.38      0.83 o 
   3   5   4     1285.32     1340.08     14.33 o 
   4   5   4      135.57      132.72      3.60 o 
   5   5   4        6.60        5.55      1.69 o 
   6   5   4      697.49      683.03     11.61 o 
   7   5   4       50.03       49.85      3.44 o 
   8   5   4      104.30      105.64      5.42 o 
   9   5   4        3.36        3.60      2.52 o 
  10   5   4        9.75       13.54      4.10 o 
  11   5   4        0.10        2.63      3.93 o 
 -11   6   4       11.62        7.64      3.79 o 
 -10   6   4      134.72      140.86      6.29 o 
  -9   6   4      109.08      114.51      5.35 o 
  -8   6   4       58.43       52.32      3.37 o 
  -7   6   4      123.95      138.89      4.08 o 
  -6   6   4       73.97       69.17      2.71 o 
  -5   6   4      975.15      989.64      9.63 o 
  -4   6   4        4.42        5.39      0.94 o 
  -3   6   4      194.34      192.95      3.79 o 
  -2   6   4      373.70      350.15      4.81 o 
  -1   6   4      323.65      353.60      4.60 o 
   0   6   4      267.73      248.36      3.69 o 
   1   6   4      160.93      180.64      3.63 o 
   2   6   4      111.76      107.97      2.69 o 
   3   6   4      657.46      706.33      8.51 o 
   4   6   4      342.40      329.58      5.66 o 
   5   6   4     1657.64     1618.04     20.33 o 
   6   6   4      352.34      341.80      8.69 o 
   7   6   4       50.04       45.45      3.67 o 
   8   6   4       24.75       24.35      5.21 o 
   9   6   4       54.01       48.41      5.06 o 
  10   6   4        9.74        3.21      3.61 o 
 -11   7   4       49.65       53.51      6.67 o 
 -10   7   4       16.04       12.33      2.74 o 
  -9   7   4        5.27        2.09      2.19 o 
  -8   7   4        7.26        3.96      2.05 o 
  -7   7   4        8.68        6.92      1.83 o 
  -6   7   4       41.64       40.53      2.25 o 
  -5   7   4       13.89       15.91      1.45 o 
  -4   7   4      102.55      106.62      2.81 o 
  -3   7   4      497.35      480.73     11.99 o 
  -2   7   4        0.08        0.77      0.89 o 
  -1   7   4       21.05       20.76      1.49 o 
   0   7   4      384.29      356.45      5.35 o 
   1   7   4       56.45       45.85      1.83 o 
   2   7   4        5.76        9.59      1.14 o 
   3   7   4      611.39      649.11      7.90 o 
   4   7   4        8.38        7.20      1.46 o 
   5   7   4       86.75       87.09      3.90 o 
   6   7   4      133.14      135.98      7.38 o 
   7   7   4       16.53       21.64      3.79 o 
   8   7   4        1.02        2.12      6.60 o 
   9   7   4        1.79       -3.55      3.55 o 
  10   7   4        2.17       -6.28      7.08 o 
 -11   8   4        2.76       -0.13      5.29 o 
 -10   8   4       16.26       13.37      4.25 o 
  -9   8   4        0.27       -1.79      1.79 o 
  -8   8   4        6.68        5.52      2.54 o 
  -7   8   4        0.07       -0.59      1.66 o 
  -6   8   4      165.40      165.70      4.12 o 
  -5   8   4       28.07       26.13      1.88 o 
  -4   8   4     1544.86     1582.21     15.17 o 
  -3   8   4        3.18        8.62      1.79 o 
  -2   8   4      322.10      297.24      5.14 o 
  -1   8   4      309.18      314.71      4.80 o 
   0   8   4       48.88       51.62      2.12 o 
   1   8   4       18.77       18.52      1.63 o 
   2   8   4       38.95       34.74      1.67 o 
   3   8   4        0.09       -0.22      1.02 o 
   4   8   4        0.30       -0.47      1.51 o 
   5   8   4      177.75      188.27      7.87 o 
   6   8   4      183.16      179.45      7.57 o 
   7   8   4       49.63       46.39      5.11 o 
   8   8   4       67.19       78.16      8.59 o 
   9   8   4        0.00       -1.20      6.68 o 
  10   8   4       19.24       -1.29      8.05 o 
 -10   9   4        2.28        6.67      3.73 o 
  -9   9   4       17.00       13.06      3.81 o 
  -8   9   4        0.02        0.42      2.56 o 
  -7   9   4        1.87        7.36      2.63 o 
  -6   9   4       61.98       54.78      3.01 o 
  -5   9   4       69.84       74.37      3.53 o 
  -4   9   4        2.71        3.21      1.49 o 
  -3   9   4       66.46       76.27      3.21 o 
  -2   9   4      294.30      300.79      5.45 o 
  -1   9   4      763.91      760.04      9.76 o 
   0   9   4      535.72      503.29      7.25 o 
   1   9   4       23.38       24.60      2.59 o 
   2   9   4        2.22        7.56      1.54 o 
   3   9   4       19.94       17.26      2.32 o 
   4   9   4       95.84       87.97      4.69 o 
   5   9   4       28.94       39.40      4.34 o 
   6   9   4       29.09       31.82      5.48 o 
   7   9   4       15.80       13.77      5.07 o 
   8   9   4        6.72        6.12      4.55 o 
   9   9   4       83.23       87.20      9.96 o 
 -10  10   4        4.70        4.17      3.80 o 
  -9  10   4       23.52       31.80      5.46 o 
  -8  10   4       49.26       49.66      4.35 o 
  -7  10   4       14.82       14.80      2.74 o 
  -6  10   4       16.35       19.16      2.59 o 
  -5  10   4       73.70       71.69      3.78 o 
  -4  10   4      253.56      251.17      5.97 o 
  -3  10   4       10.88       12.94      1.74 o 
  -2  10   4      295.25      288.27      5.18 o 
  -1  10   4      145.49      154.24      5.24 o 
   0  10   4      150.58      148.94      4.41 o 
   1  10   4        5.49        6.97      2.53 o 
   2  10   4       33.09       27.44      2.65 o 
   3  10   4       94.93       79.22      5.32 o 
   4  10   4      150.44      120.20      8.59 o 
   5  10   4       14.76        9.85      4.18 o 
   6  10   4       26.35       22.93      5.48 o 
   7  10   4       30.64       35.72      6.62 o 
   8  10   4       45.00       47.22      7.68 o 
   9  10   4       38.49       47.57      8.29 o 
  -9  11   4        0.06       -1.60      3.30 o 
  -8  11   4        7.79        2.41      3.61 o 
  -7  11   4        6.77        5.11      2.63 o 
  -6  11   4        1.84        2.25      2.24 o 
  -5  11   4        5.55        6.15      2.24 o 
  -4  11   4        1.98        1.32      1.93 o 
  -3  11   4        0.19       -0.68      1.62 o 
  -2  11   4       85.42       75.86      4.66 o 
  -1  11   4       13.87        9.66      3.01 o 
   0  11   4      185.82      189.38      6.06 o 
   1  11   4        1.08        0.26      2.23 o 
   2  11   4      100.79       97.78      5.73 o 
   3  11   4        7.71        2.46      2.86 o 
   4  11   4       21.72       24.37      4.97 o 
   5  11   4        0.03        2.20      4.10 o 
   6  11   4        0.72        8.78      4.60 o 
   7  11   4       23.80       18.23      5.80 o 
   8  11   4        3.91        3.89      5.61 o 
  -8  12   4        7.73       -3.07      3.07 o 
  -7  12   4       71.75       78.53      5.90 o 
  -6  12   4        1.21       -1.53      2.54 o 
  -5  12   4       97.90       91.67      4.50 o 
  -4  12   4        4.57        6.48      2.20 o 
  -3  12   4      125.25      130.20      4.72 o 
  -2  12   4      112.32      101.49      5.11 o 
  -1  12   4        1.24        1.05      1.85 o 
   0  12   4        6.06        7.28      2.25 o 
   1  12   4        5.72        4.17      2.73 o 
   2  12   4       66.10       64.82      5.07 o 
   3  12   4       17.91       15.94      3.87 o 
   4  12   4       12.12       16.05      7.89 o 
   5  12   4        0.32        0.97      5.96 o 
   6  12   4        0.19       -1.76      4.43 o 
   7  12   4      101.55      119.04     10.86 o 
  -7  13   4        0.94       -1.30      3.07 o 
  -6  13   4        8.86        9.11      3.10 o 
  -5  13   4        7.80        6.56      2.77 o 
  -4  13   4       22.02       24.19      3.08 o 
  -3  13   4       29.67       31.74      3.11 o 
  -2  13   4       96.67       83.71      6.37 o 
  -1  13   4       10.43        8.12      3.86 o 
   0  13   4      176.92      187.10      7.04 o 
   1  13   4        4.68        3.78      2.86 o 
   2  13   4        8.20        8.10      3.35 o 
   3  13   4       37.37       40.52      4.75 o 
   4  13   4        8.16        9.88      4.72 o 
   5  13   4        3.59        4.94      4.72 o 
   6  13   4       18.43       17.60      5.98 o 
  -6  14   4        6.26        7.51      5.17 o 
  -5  14   4        3.36        3.33      4.08 o 
  -4  14   4       14.68       26.51      4.74 o 
  -3  14   4        1.15       -1.20      5.13 o 
  -2  14   4       47.10       53.92     11.43 o 
  -1  14   4        3.03        6.28      7.24 o 
   0  14   4        4.15        1.61      6.60 o 
   1  14   4        0.81       -5.63      5.63 o 
   2  14   4       30.24       40.49      4.72 o 
   3  14   4        3.59        0.88      3.46 o 
   4  14   4        0.42       -3.91      4.18 o 
   5  14   4       20.20        9.69      5.48 o 
  -5  15   4       10.40       10.40      6.48 o 
  -4  15   4        0.54       -0.84      5.38 o 
  -3  15   4       60.90       69.28     15.37 o 
  -2  15   4        0.73        1.99      5.59 o 
  -1  15   4        3.35        8.69      8.37 o 
   0  15   4        0.34       -5.15      6.92 o 
   1  15   4       34.89       34.77      9.98 o 
   2  15   4        2.94       -1.45      7.57 o 
   3  15   4       45.21       44.26     11.75 o 
   4  15   4       12.06       26.88     11.27 o 
  -2  16   4       13.80       14.61      7.73 o 
   1  16   4        0.06       -2.41      8.05 o 
 -11   0   5       14.88        2.97      4.65 o 
  -9   0   5       64.01       56.42      6.60 o 
  -7   0   5       29.76       41.61      4.76 o 
  -5   0   5       58.91       34.97      2.34 o 
  -3   0   5       33.45       13.31      1.98 o 
  -1   0   5       50.80       24.07      2.79 o 
   1   0   5       16.51       50.59      3.00 o 
   3   0   5     2403.65     2656.95     43.42 o 
   5   0   5       34.79       15.12      5.07 o 
   7   0   5       19.02       22.52      4.37 o 
   9   0   5       41.85       48.93      9.34 o 
  11   0   5        1.45        0.48      7.89 o 
 -12   1   5       50.07       56.91      5.86 o 
 -11   1   5       77.75       77.20      5.97 o 
 -10   1   5      116.50      128.19      6.85 o 
  -9   1   5       13.05       11.52      2.99 o 
  -8   1   5        7.29        7.19      2.21 o 
  -7   1   5      745.83      733.13     12.50 o 
  -6   1   5      912.70      917.14     12.76 o 
  -5   1   5      390.52      402.72      4.98 o 
  -4   1   5     2261.62     2358.49     22.31 o 
  -3   1   5       48.85       52.96      2.02 o 
  -2   1   5     1834.45     1935.52     24.60 o 
  -1   1   5     2111.46     2208.64     25.20 o 
   0   1   5     3775.87     3694.19     40.95 o 
   1   1   5      526.82      579.69      7.40 o 
   2   1   5     3407.23     3713.91     35.75 o 
   3   1   5        8.13       14.44      1.33 o 
   4   1   5      419.55      402.98      6.43 o 
   5   1   5     1146.55     1238.47     20.13 o 
   6   1   5      305.61      317.84      8.24 o 
   7   1   5      260.46      243.83      7.64 o 
   8   1   5      426.64      405.96     11.82 o 
   9   1   5        0.06        3.29      6.60 o 
  10   1   5       49.43       50.24      9.74 o 
  11   1   5        7.32        2.58      7.48 o 
 -12   2   5        1.04       -1.29      3.38 o 
 -11   2   5       24.00       22.68      4.19 o 
 -10   2   5       52.57       44.17      4.52 o 
  -9   2   5        8.39        4.69      2.88 o 
  -8   2   5        0.32        0.56      2.02 o 
  -7   2   5       22.70       20.01      2.50 o 
  -6   2   5       23.70       36.52      2.03 o 
  -5   2   5      136.26      144.87      2.87 o 
  -4   2   5      136.95      108.12      2.26 o 
  -3   2   5     4268.16     4385.56     44.94 o 
  -2   2   5      341.57      433.16      7.88 o 
  -1   2   5     1257.54     1289.66     13.28 o 
   0   2   5      224.96      304.63      4.40 o 
   1   2   5       60.00       40.86      1.70 o 
   2   2   5       56.01       45.99      1.96 o 
   3   2   5      355.16      415.56      6.30 o 
   4   2   5      372.04      378.93      7.19 o 
   5   2   5        7.95       10.77      2.11 o 
   6   2   5      152.08      143.73      5.53 o 
   7   2   5       11.97       11.50      3.92 o 
   8   2   5       37.43       27.51      4.15 o 
   9   2   5       37.42       37.71      4.92 o 
  10   2   5       29.58       40.59      7.00 o 
  11   2   5       17.05       22.45      6.83 o 
 -12   3   5        0.13        0.32      3.52 o 
 -11   3   5       76.09       66.36      5.61 o 
 -10   3   5       61.85       49.09      4.78 o 
  -9   3   5       22.14       23.07      3.18 o 
  -8   3   5       84.69       79.35      4.96 o 
  -7   3   5      311.62      317.21      6.64 o 
  -6   3   5       10.03       11.25      1.41 o 
  -5   3   5     1348.12     1419.05     30.01 o 
  -4   3   5      916.54      931.33     10.86 o 
  -3   3   5      358.20      383.90      5.60 o 
  -2   3   5      160.32      153.58      3.06 o 
  -1   3   5      254.98      259.42      3.49 o 
   0   3   5      461.75      533.37      6.38 o 
   1   3   5       60.18       55.06      2.35 o 
   2   3   5        2.87        1.46      1.01 o 
   3   3   5     1826.27     1790.76     21.53 o 
   4   3   5      185.75      197.42      4.50 o 
   5   3   5     1201.05     1238.77     17.94 o 
   6   3   5      163.95      163.10      9.35 o 
   7   3   5      757.96      732.00     17.70 o 
   8   3   5       15.38       17.40      3.55 o 
   9   3   5       35.91       38.57      3.97 o 
  10   3   5       11.30        5.38      5.16 o 
  11   3   5        0.00       -4.72      4.72 o 
 -12   4   5       57.32       66.19      7.23 o 
 -11   4   5        0.18       -2.97      3.62 o 
 -10   4   5        0.85        3.00      3.47 o 
  -9   4   5       76.71       65.62      5.15 o 
  -8   4   5       16.61       15.48      3.00 o 
  -7   4   5       35.26       33.26      2.62 o 
  -6   4   5       38.18       45.06      4.01 o 
  -5   4   5        6.38       12.21      1.44 o 
  -4   4   5      230.73      225.79      3.97 o 
  -3   4   5       84.74       83.21      2.14 o 
  -2   4   5      823.42      756.29      7.68 o 
  -1   4   5      303.04      327.30      3.56 o 
   0   4   5      615.65      629.26      6.52 o 
   1   4   5      440.09      512.35      6.35 o 
   2   4   5        4.49        2.20      0.88 o 
   3   4   5      260.04      259.09      5.06 o 
   4   4   5      395.00      407.66      9.65 o 
   5   4   5      303.60      303.15      6.24 o 
   6   4   5      104.57       99.51      5.05 o 
   7   4   5      114.62      114.62      5.53 o 
   8   4   5       13.97       15.84      3.03 o 
   9   4   5        4.68       -2.86      2.86 o 
  10   4   5        1.52       -2.82      3.38 o 
  11   4   5       89.69      102.53     15.29 o 
 -12   5   5       49.96       44.84      6.07 o 
 -11   5   5        2.10       -0.06      2.99 o 
 -10   5   5        0.02       -2.84      2.84 o 
  -9   5   5      699.82      705.80     17.91 o 
  -8   5   5       22.63       16.67      3.09 o 
  -7   5   5      233.12      236.90      6.06 o 
  -6   5   5        8.03        8.30      1.41 o 
  -5   5   5        8.49       14.14      1.45 o 
  -4   5   5      461.87      511.54      6.84 o 
  -3   5   5       25.39       24.47      1.25 o 
  -2   5   5      365.54      378.59      4.73 o 
  -1   5   5      534.92      538.17      5.97 o 
   0   5   5      186.40      190.56      2.70 o 
   1   5   5       93.03      119.37      2.57 o 
   2   5   5        2.36        7.41      1.05 o 
   3   5   5      915.08      923.50     10.71 o 
   4   5   5        0.67       -0.29      1.38 o 
   5   5   5     1032.61     1008.56     14.12 o 
   6   5   5      527.52      561.12     10.40 o 
   7   5   5      323.61      318.16      8.41 o 
   8   5   5        7.24        5.60      3.18 o 
   9   5   5        1.48       -1.05      2.94 o 
  10   5   5       12.01       12.72     10.95 o 
  11   5   5        0.02       -6.12      6.76 o 
 -11   6   5       21.71       26.06      5.88 o 
 -10   6   5        7.09       10.13      2.97 o 
  -9   6   5        5.86        4.29      2.48 o 
  -8   6   5        0.97       -1.76      1.92 o 
  -7   6   5        8.47        5.31      1.94 o 
  -6   6   5      148.60      163.86      3.82 o 
  -5   6   5       15.85       11.66      1.35 o 
  -4   6   5      246.79      270.18      4.39 o 
  -3   6   5      212.51      199.94      3.33 o 
  -2   6   5      335.79      355.34      5.16 o 
  -1   6   5      321.13      319.53      4.61 o 
   0   6   5      125.84       96.73      2.18 o 
   1   6   5        0.04        0.74      0.62 o 
   2   6   5      296.15      285.72      4.41 o 
   3   6   5      268.48      270.83      4.89 o 
   4   6   5        0.44        0.89      1.36 o 
   5   6   5      650.87      663.69     10.47 o 
   6   6   5       73.26       75.17      6.06 o 
   7   6   5       47.42       41.40      5.41 o 
   8   6   5        3.07        3.92      3.94 o 
   9   6   5       89.22      128.18     13.04 o 
  10   6   5       85.78       97.43     10.30 o 
 -11   7   5       61.96       63.59      6.10 o 
 -10   7   5       49.38       45.34      3.65 o 
  -9   7   5       11.63        3.15      2.20 o 
  -8   7   5      118.16      114.53      4.10 o 
  -7   7   5       55.24       58.72      2.87 o 
  -6   7   5      196.85      185.31      4.41 o 
  -5   7   5        7.83        7.38      1.46 o 
  -4   7   5       75.15       67.87      3.26 o 
  -3   7   5       16.52       19.36      1.52 o 
  -2   7   5        0.59        1.47      0.80 o 
  -1   7   5      959.84      968.75     11.58 o 
   0   7   5       41.36       48.02      2.00 o 
   1   7   5      188.98      211.44      4.30 o 
   2   7   5      225.46      223.78      3.69 o 
   3   7   5        8.17        7.32      1.62 o 
   4   7   5     1045.48     1050.48     13.26 o 
   5   7   5      266.11      243.85      5.42 o 
   6   7   5       32.49       29.52      3.90 o 
   7   7   5       12.37       10.90      4.84 o 
   8   7   5       30.07       28.49      8.53 o 
   9   7   5        6.37        2.46      7.97 o 
  10   7   5        0.03       -6.76      6.76 o 
 -11   8   5       24.38       20.49      5.27 o 
 -10   8   5       36.11       29.04      4.66 o 
  -9   8   5        1.23       -0.39      1.88 o 
  -8   8   5        1.10        1.15      2.07 o 
  -7   8   5       11.96       11.70      2.22 o 
  -6   8   5      265.13      264.75      5.95 o 
  -5   8   5      251.83      253.87      5.23 o 
  -4   8   5       22.69       18.87      1.76 o 
  -3   8   5      354.14      353.66      5.60 o 
  -2   8   5       34.98       31.06      3.48 o 
  -1   8   5     1368.45     1416.55     17.86 o 
   0   8   5        0.80       -1.28      1.28 o 
   1   8   5      268.26      292.87      6.95 o 
   2   8   5       40.89       36.36      1.98 o 
   3   8   5        5.61        7.51      1.53 o 
   4   8   5       62.71       61.09      2.70 o 
   5   8   5       66.90       62.53      4.69 o 
   6   8   5        0.13        7.11      6.12 o 
   7   8   5        0.12       -2.89      2.89 o 
   8   8   5        9.87        8.82      5.46 o 
   9   8   5       20.73       23.50      6.94 o 
  10   8   5        1.55       -7.57      7.57 o 
 -10   9   5        0.67       -3.22      3.47 o 
  -9   9   5       22.49       26.46      4.34 o 
  -8   9   5       34.61       39.64      3.79 o 
  -7   9   5       13.59       15.98      2.83 o 
  -6   9   5       25.01       29.80      3.22 o 
  -5   9   5        6.43        6.40      1.53 o 
  -4   9   5        8.87        6.83      1.82 o 
  -3   9   5        0.63        1.94      1.96 o 
  -2   9   5      963.11      943.94     17.70 o 
  -1   9   5        0.06       -1.11      1.55 o 
   0   9   5        0.79        0.93      1.68 o 
   1   9   5       13.40       14.10      1.90 o 
   2   9   5      437.37      431.38      7.04 o 
   3   9   5       16.80       27.21      2.03 o 
   4   9   5       96.26       83.57      4.50 o 
   5   9   5       46.15       48.78      4.56 o 
   6   9   5        8.00        5.93      6.92 o 
   7   9   5        6.62        6.82      5.31 o 
   8   9   5       18.51       28.06      7.08 o 
   9   9   5        0.18       -2.70      5.12 o 
 -10  10   5        0.06       -0.35      3.48 o 
  -9  10   5       24.75       26.58      4.41 o 
  -8  10   5        9.10        9.06      3.07 o 
  -7  10   5       58.09       52.51      4.14 o 
  -6  10   5       18.05       17.00      2.90 o 
  -5  10   5       54.42       53.12      3.84 o 
  -4  10   5       62.25       57.68      3.85 o 
  -3  10   5       28.09       28.83      3.06 o 
  -2  10   5     1060.43     1060.36     16.98 o 
  -1  10   5      271.47      263.51      6.31 o 
   0  10   5      296.01      281.75      6.27 o 
   1  10   5      170.82      176.41      6.27 o 
   2  10   5        0.18        0.80      3.02 o 
   3  10   5       21.32       25.84      4.72 o 
   4  10   5       57.88       39.98      5.84 o 
   5  10   5       10.62        9.02      4.83 o 
   6  10   5       35.58       43.33      6.54 o 
   7  10   5        3.53        6.50      7.81 o 
   8  10   5       27.48       35.17      7.65 o 
  -9  11   5       29.80       31.06      4.83 o 
  -8  11   5        0.10       -3.01      3.01 o 
  -7  11   5       83.42       89.70      5.33 o 
  -6  11   5       69.06       65.06      4.44 o 
  -5  11   5        9.09        2.79      3.40 o 
  -4  11   5      235.13      241.29      6.83 o 
  -3  11   5      102.39      105.36      6.06 o 
  -2  11   5        6.95       11.69      2.95 o 
  -1  11   5       60.93       58.36      5.92 o 
   0  11   5       36.76       33.99      3.31 o 
   1  11   5        1.78        0.08      2.45 o 
   2  11   5      108.53       84.30      8.77 o 
   3  11   5       27.10       25.10      4.79 o 
   4  11   5        0.20        1.76      3.78 o 
   5  11   5       77.51       78.22      8.04 o 
   6  11   5       20.71       18.91      5.96 o 
   7  11   5        1.87        6.54      5.41 o 
   8  11   5        2.90       12.44      5.97 o 
  -8  12   5        0.09        3.31      3.56 o 
  -7  12   5        6.64        5.85      3.53 o 
  -6  12   5       11.78       13.99      3.55 o 
  -5  12   5        4.99        4.90      2.63 o 
  -4  12   5        0.03        0.12      2.81 o 
  -3  12   5       18.63       19.35      3.65 o 
  -2  12   5       42.60       49.99      4.56 o 
  -1  12   5        2.77       -1.33      2.91 o 
   0  12   5      203.75      203.94      7.25 o 
   1  12   5       74.55       79.29      5.30 o 
   2  12   5      126.36      110.10     15.77 o 
   3  12   5        5.70        3.60      3.94 o 
   4  12   5       12.00       15.73      4.86 o 
   5  12   5        1.32       -0.37      4.33 o 
   6  12   5        0.61        1.69      4.83 o 
   7  12   5        1.36       10.75      8.21 o 
  -7  13   5        9.21       18.81      4.10 o 
  -6  13   5        3.21        0.62      3.11 o 
  -5  13   5       12.67       12.27      3.39 o 
  -4  13   5       11.89       13.50      4.56 o 
  -3  13   5       92.16       87.97      6.14 o 
  -2  13   5        2.07        5.61      3.56 o 
  -1  13   5        3.78        2.69      3.48 o 
   0  13   5        0.97        4.52      3.46 o 
   1  13   5       29.31       35.11      5.57 o 
   2  13   5       45.33       50.16      7.00 o 
   3  13   5        5.77        2.32      6.12 o 
   4  13   5        0.90       -2.81      4.14 o 
   5  13   5        2.74        9.08      5.02 o 
   6  13   5        0.00        1.44      5.14 o 
  -6  14   5        0.00       -3.04      3.89 o 
  -5  14   5       16.24       19.94      4.97 o 
  -4  14   5       35.78       42.09      8.25 o 
  -3  14   5        9.75        6.76      6.03 o 
  -2  14   5        0.04        0.80      7.08 o 
  -1  14   5        0.02       -6.28      7.24 o 
   0  14   5        6.46        7.40      7.57 o 
   1  14   5       58.85       73.27      9.26 o 
   2  14   5        1.00       -2.09      6.44 o 
   3  14   5       22.66       20.81      8.85 o 
   4  14   5       11.03        8.59      5.16 o 
   5  14   5        1.24       10.48      5.71 o 
  -4  15   5       25.01       19.58      9.66 o 
  -3  15   5        5.41       17.64      6.48 o 
  -2  15   5        0.00       -1.61      7.40 o 
  -1  15   5       15.01       18.35      9.50 o 
   0  15   5        4.55       -6.92      6.92 o 
   1  15   5        7.01        4.35      7.89 o 
   2  15   5        1.46       -6.92      7.08 o 
   3  15   5        0.04       -6.76      6.76 o 
 -12   0   6       55.96       72.29     14.08 o 
 -10   0   6       71.32       54.37      7.05 o 
  -8   0   6     1196.47     1107.04     28.34 o 
  -6   0   6      746.11      671.93     29.54 o 
  -4   0   6     2452.92     2593.62     44.00 o 
  -2   0   6     1591.81     1656.13     38.35 o 
   0   0   6      307.88      270.37     13.20 o 
   2   0   6     1158.14     1175.20     21.18 o 
   4   0   6      870.44      799.09     19.96 o 
   6   0   6      593.37      558.74     16.89 o 
   8   0   6      401.38      409.16     28.33 o 
  10   0   6       13.95       18.67      8.53 o 
 -12   1   6        0.77        0.91      3.59 o 
 -11   1   6       42.36       44.15      5.00 o 
 -10   1   6        0.60       -2.00      2.88 o 
  -9   1   6        0.94        0.65      2.49 o 
  -8   1   6       51.27       45.81      3.50 o 
  -7   1   6      267.64      239.26      7.57 o 
  -6   1   6       19.08       20.94      2.31 o 
  -5   1   6     1060.75     1075.28     15.09 o 
  -4   1   6      241.13      283.54      6.00 o 
  -3   1   6       55.13       79.23      3.41 o 
  -2   1   6      287.68      357.00      6.28 o 
  -1   1   6     1376.69     1392.63     18.40 o 
   0   1   6      302.58      350.23      5.57 o 
   1   1   6        1.30       -0.97      0.97 o 
   2   1   6      224.34      263.47      4.35 o 
   3   1   6      289.81      259.36      4.58 o 
   4   1   6        1.29       -0.03      1.43 o 
   5   1   6       29.74       29.15      3.44 o 
   6   1   6        7.39        1.95      2.26 o 
   7   1   6       50.73       33.63      3.52 o 
   8   1   6      131.14       97.50      6.75 o 
   9   1   6       94.13      116.86      9.79 o 
  10   1   6       64.17       65.36      8.41 o 
  11   1   6       59.32       66.88      9.44 o 
 -12   2   6        6.03       -0.40      4.05 o 
 -11   2   6       54.52       59.38      5.52 o 
 -10   2   6        0.03        0.36      3.21 o 
  -9   2   6      336.09      296.38      8.91 o 
  -8   2   6        2.83        2.46      2.41 o 
  -7   2   6      808.93      738.14     11.69 o 
  -6   2   6      387.96      407.24      9.83 o 
  -5   2   6       44.49       58.14      2.11 o 
  -4   2   6     1322.04     1371.10     15.82 o 
  -3   2   6      917.48      913.11     10.98 o 
  -2   2   6     1406.61     1591.14     17.94 o 
  -1   2   6        7.48        3.41      0.94 o 
   0   2   6     1359.32     1356.11     15.17 o 
   1   2   6     1333.43     1302.82     14.81 o 
   2   2   6     1779.70     1848.55     20.44 o 
   3   2   6     3013.85     3114.76     30.90 o 
   4   2   6       45.47       42.42      2.50 o 
   5   2   6        6.48        1.06      2.39 o 
   6   2   6      199.23      193.57      6.63 o 
   7   2   6      740.28      687.96     14.35 o 
   8   2   6      115.18      103.34     10.74 o 
   9   2   6       33.29       39.50      6.71 o 
  10   2   6        5.65        1.39      4.87 o 
  11   2   6       21.33       16.94      9.82 o 
 -12   3   6        0.01        0.25      4.03 o 
 -11   3   6        2.09       -0.28      3.78 o 
 -10   3   6       14.69        7.76      4.77 o 
  -9   3   6        7.69       15.17      3.35 o 
  -8   3   6       78.30       72.83      4.84 o 
  -7   3   6        2.10        0.82      1.55 o 
  -6   3   6      202.45      211.70      6.45 o 
  -5   3   6       34.42       35.99      2.17 o 
  -4   3   6      172.15      178.44      4.04 o 
  -3   3   6     3533.79     3685.62     38.26 o 
  -2   3   6       11.87       19.09      1.26 o 
  -1   3   6      156.37      191.40      3.22 o 
   0   3   6     3344.74     3697.90     35.87 o 
   1   3   6      174.37      215.54      3.46 o 
   2   3   6       69.78       76.07      2.58 o 
   3   3   6      180.26      172.80      4.63 o 
   4   3   6      181.35      183.25      4.62 o 
   5   3   6        2.45        0.44      1.93 o 
   6   3   6      136.47      137.34      5.96 o 
   7   3   6       55.91       53.79      4.92 o 
   8   3   6        2.47        6.77      3.30 o 
   9   3   6        1.16        2.98      3.39 o 
  10   3   6       25.35       26.89      6.71 o 
  11   3   6        4.71        7.08      8.53 o 
 -12   4   6        3.03        3.96      4.51 o 
 -11   4   6       24.68       35.52      5.54 o 
 -10   4   6       47.00       53.24      5.18 o 
  -9   4   6      276.00      264.63      8.81 o 
  -8   4   6       56.44       44.60      3.07 o 
  -7   4   6      117.90      112.10      4.30 o 
  -6   4   6        2.70        4.11      1.84 o 
  -5   4   6      666.28      684.16      8.80 o 
  -4   4   6      119.43      120.12      2.84 o 
  -3   4   6      174.05      164.18      4.33 o 
  -2   4   6      239.45      270.52      3.73 o 
  -1   4   6        6.90       13.16      0.91 o 
   0   4   6      918.21     1022.02     10.48 o 
   1   4   6       46.98       33.91      1.53 o 
   2   4   6      120.17      129.59      3.17 o 
   3   4   6      452.40      464.96      8.36 o 
   4   4   6        8.79       10.30      1.94 o 
   5   4   6     3081.56     3052.20     39.27 o 
   6   4   6      103.92      100.11      6.02 o 
   7   4   6       25.66       33.35      4.13 o 
   8   4   6       42.27       42.35      5.16 o 
   9   4   6        2.20        5.58      3.45 o 
  10   4   6        0.47       -4.44      4.44 o 
 -12   5   6       33.48       37.02     11.11 o 
 -11   5   6       33.65       34.97      5.75 o 
 -10   5   6        0.13        0.01      3.06 o 
  -9   5   6       49.53       51.64      4.93 o 
  -8   5   6       41.39       42.88      3.46 o 
  -7   5   6      111.04       98.92      4.02 o 
  -6   5   6       81.63       81.40      3.58 o 
  -5   5   6        2.16        1.12      1.33 o 
  -4   5   6      149.79      143.58      4.41 o 
  -3   5   6        3.21        2.23      0.92 o 
  -2   5   6      515.95      517.27      6.18 o 
  -1   5   6      349.24      398.52      4.46 o 
   0   5   6       74.39      114.68      2.37 o 
   1   5   6        8.11        8.82      1.11 o 
   2   5   6      409.50      390.60      6.03 o 
   3   5   6        0.49        1.45      1.36 o 
   4   5   6      216.16      212.16      5.16 o 
   5   5   6      618.20      631.11     11.24 o 
   6   5   6        6.74        8.17      3.09 o 
   7   5   6       18.91       18.89      3.55 o 
   8   5   6      160.21      167.33      9.13 o 
   9   5   6        6.73        4.80      4.35 o 
  10   5   6       88.06      115.60     10.38 o 
 -11   6   6       29.72       32.84      3.84 o 
 -10   6   6      206.73      207.12      9.16 o 
  -9   6   6        6.29       13.71      3.05 o 
  -8   6   6       57.75       48.23      3.34 o 
  -7   6   6       39.31       50.73      3.19 o 
  -6   6   6        8.49        7.78      1.71 o 
  -5   6   6        0.85       -1.35      1.35 o 
  -4   6   6       54.74       49.13      2.55 o 
  -3   6   6        7.55        5.42      1.04 o 
  -2   6   6       81.79       83.77      2.13 o 
  -1   6   6        1.68        0.64      0.85 o 
   0   6   6      517.82      533.90      5.95 o 
   1   6   6       19.74       15.82      1.32 o 
   2   6   6      265.56      255.00      4.38 o 
   3   6   6      296.58      270.92      5.48 o 
   4   6   6       12.43       15.60      1.93 o 
   5   6   6      328.67      327.26      6.91 o 
   6   6   6       37.39       33.22      4.80 o 
   7   6   6       17.97       13.69      4.58 o 
   8   6   6       42.39       40.40      9.66 o 
   9   6   6       84.96       77.74     12.72 o 
  10   6   6       13.11        4.99      7.57 o 
 -11   7   6        0.32        2.11      3.93 o 
 -10   7   6       28.66       28.81      3.58 o 
  -9   7   6        4.95        3.15      2.17 o 
  -8   7   6        9.43       10.58      2.44 o 
  -7   7   6       40.60       42.97      3.11 o 
  -6   7   6       62.52       70.09      2.85 o 
  -5   7   6       67.61       71.09      3.42 o 
  -4   7   6       91.06       97.43      3.25 o 
  -3   7   6      561.34      603.98      8.96 o 
  -2   7   6      314.84      334.05      5.16 o 
  -1   7   6        0.71        0.72      0.69 o 
   0   7   6        2.39        5.34      0.91 o 
   1   7   6      276.14      286.48      5.10 o 
   2   7   6      108.49      112.53      3.38 o 
   3   7   6      115.77      113.79      4.09 o 
   4   7   6       56.40       62.79      3.70 o 
   5   7   6       35.84       32.91      2.86 o 
   6   7   6       59.05       60.45      5.10 o 
   7   7   6      281.39      262.78     12.75 o 
   8   7   6       25.09       26.56      8.37 o 
   9   7   6       74.38      108.97     15.29 o 
 -11   8   6       19.28       20.12      7.17 o 
 -10   8   6        0.19       -0.44      3.44 o 
  -9   8   6        4.01        1.96      2.21 o 
  -8   8   6        0.34        0.88      1.62 o 
  -7   8   6       10.60       10.13      2.99 o 
  -6   8   6      178.14      191.55      5.40 o 
  -5   8   6       19.72       20.59      2.06 o 
  -4   8   6      147.89      155.51      3.81 o 
  -3   8   6      153.12      147.51      5.50 o 
  -2   8   6        5.37        6.13      2.06 o 
  -1   8   6       84.31       85.83      3.73 o 
   0   8   6      226.95      200.05      4.13 o 
   1   8   6       85.95       97.70      3.33 o 
   2   8   6      160.15      151.83      3.81 o 
   3   8   6      156.05      132.78      7.24 o 
   4   8   6      425.52      400.72      9.77 o 
   5   8   6        2.98        5.28      3.92 o 
   6   8   6       25.14       30.04     14.49 o 
   7   8   6        8.81        9.38      4.71 o 
   8   8   6        0.08       -1.18      4.54 o 
   9   8   6        9.39        9.01      6.03 o 
 -10   9   6       11.00       10.42      3.98 o 
  -9   9   6        2.05        5.02      4.40 o 
  -8   9   6       17.39       13.72      3.04 o 
  -7   9   6       45.14       44.19      3.78 o 
  -6   9   6       12.08       15.19      2.73 o 
  -5   9   6      266.09      275.92      8.77 o 
  -4   9   6        3.76        1.56      1.30 o 
  -3   9   6      199.13      218.71      7.54 o 
  -2   9   6      897.49      862.44     16.31 o 
  -1   9   6       35.32       30.51      2.80 o 
   0   9   6        3.91        4.71      1.71 o 
   1   9   6       87.41       76.72      3.95 o 
   2   9   6        0.28       -0.35      1.60 o 
   3   9   6        4.73        1.73      2.99 o 
   4   9   6      101.51       97.51      6.32 o 
   5   9   6        0.11       -3.19      3.19 o 
   6   9   6        3.79        6.06      4.42 o 
   7   9   6      101.31      101.12      9.43 o 
   8   9   6       18.87       18.82      6.37 o 
   9   9   6        6.31        2.09      7.89 o 
 -10  10   6        0.99        0.24      5.22 o 
  -9  10   6        6.36        3.97      3.56 o 
  -8  10   6       16.53       16.89      4.55 o 
  -7  10   6        1.94       -1.03      2.37 o 
  -6  10   6       90.29       97.29      5.13 o 
  -5  10   6        0.53        0.93      2.14 o 
  -4  10   6        1.32        1.00      2.85 o 
  -3  10   6        6.86        6.60      7.32 o 
  -2  10   6       29.21       30.43      4.55 o 
  -1  10   6       40.65       47.76      4.46 o 
   0  10   6      118.35      126.03      7.46 o 
   1  10   6        5.76        5.22      3.48 o 
   2  10   6      156.36      139.00      8.28 o 
   3  10   6       30.35       24.13      4.99 o 
   4  10   6       55.64       52.57      6.35 o 
   5  10   6        0.05       11.82     10.86 o 
   6  10   6       18.22       15.85      7.48 o 
   7  10   6       15.53       25.72      5.91 o 
   8  10   6       14.95       25.45      6.89 o 
  -9  11   6        3.34        0.26      3.51 o 
  -8  11   6        9.07       -0.86      3.36 o 
  -7  11   6        1.65       -1.20      2.75 o 
  -6  11   6       31.98       34.59      3.91 o 
  -5  11   6        2.44        2.75      2.48 o 
  -4  11   6      228.64      242.09      9.07 o 
  -3  11   6       19.86       13.68      4.09 o 
  -2  11   6       76.70       74.44      6.40 o 
  -1  11   6       46.85       50.04     10.13 o 
   0  11   6       66.46       71.75      6.19 o 
   1  11   6        0.10       -2.90      2.90 o 
   2  11   6        2.62       -1.73      3.44 o 
   3  11   6        8.65        6.33      4.02 o 
   4  11   6        7.72        9.38      4.44 o 
   5  11   6        0.16        1.19      4.31 o 
   6  11   6        7.92        2.86      4.84 o 
   7  11   6       63.50       67.05     10.78 o 
  -8  12   6        0.06       -2.55      3.33 o 
  -7  12   6       42.93       49.78      5.09 o 
  -6  12   6        0.26       -1.76      2.93 o 
  -5  12   6        2.75        0.51      2.76 o 
  -4  12   6       82.81       87.64      6.50 o 
  -3  12   6       45.34       39.14      4.48 o 
  -2  12   6       31.20       33.98      6.68 o 
  -1  12   6       30.45       25.89      4.01 o 
   0  12   6        4.95        5.17      3.57 o 
   1  12   6       11.45       15.20      4.29 o 
   2  12   6       56.67       51.23      7.97 o 
   3  12   6       45.83       59.96      6.81 o 
   4  12   6        2.83       -1.06      3.86 o 
   5  12   6       62.86       78.37      8.54 o 
   6  12   6        5.67       16.54      5.84 o 
   7  12   6       30.79       54.60      8.31 o 
  -7  13   6        0.74        4.94      3.52 o 
  -6  13   6        4.40        1.54      3.20 o 
  -5  13   6        3.54        0.82      3.76 o 
  -4  13   6       71.14       81.96     11.87 o 
  -3  13   6        4.20        3.20      3.81 o 
  -2  13   6       75.33       82.85      7.14 o 
  -1  13   6       11.13       13.07      4.29 o 
   0  13   6       28.73       26.05      4.82 o 
   1  13   6       73.71       94.64     11.19 o 
   2  13   6        6.54        4.94      4.37 o 
   3  13   6        8.84       10.29      7.89 o 
   4  13   6        4.00        5.56      4.87 o 
   5  13   6        0.65       -4.83      4.83 o 
   6  13   6        5.03       22.80      6.37 o 
  -6  14   6        2.67        3.49      5.75 o 
  -5  14   6       11.61       11.91      7.97 o 
  -4  14   6        3.40        9.68      6.42 o 
  -3  14   6       11.91       10.62      8.69 o 
  -2  14   6        3.14       -6.76      6.76 o 
  -1  14   6        0.06       -3.06      7.08 o 
   0  14   6       47.12       52.21      6.28 o 
   1  14   6        0.35        7.18      6.68 o 
   2  14   6       25.53       31.91      5.99 o 
   3  14   6       15.93       20.91      5.52 o 
   4  14   6       14.42       27.79      8.61 o 
  -4  15   6        2.93       -0.64      8.05 o 
  -3  15   6        9.93        9.56     10.14 o 
  -2  15   6        1.69        0.64      7.73 o 
   0  15   6        0.14        1.13      8.21 o 
   1  15   6       19.52       31.07     10.46 o 
   2  15   6        1.27       -1.45      7.24 o 
 -11   0   7        8.20        7.68      9.50 o 
  -9   0   7        0.42        5.25      3.92 o 
  -7   0   7      391.42      388.14     12.74 o 
  -5   0   7     1038.11      947.20     22.29 o 
  -3   0   7      426.35      397.59     11.89 o 
  -1   0   7     4774.81     5714.79    109.26 o 
   1   0   7       38.34       43.27      4.03 o 
   3   0   7      201.76      179.00      7.74 o 
   5   0   7      197.34      200.18     10.78 o 
   7   0   7       89.78      111.26      8.53 o 
   9   0   7      236.20      276.69     19.48 o 
 -12   1   7       33.29       35.40      5.91 o 
 -11   1   7       35.98       41.90      5.74 o 
 -10   1   7        2.76        2.66      3.42 o 
  -9   1   7       33.77       26.32      3.73 o 
  -8   1   7      188.98      192.65      6.87 o 
  -7   1   7      140.70      129.81      9.76 o 
  -6   1   7      537.42      530.18     10.59 o 
  -5   1   7      109.78      108.06      4.29 o 
  -4   1   7     1579.29     1608.30     18.46 o 
  -3   1   7     2071.31     2123.12     34.51 o 
  -2   1   7      212.04      192.49      4.35 o 
  -1   1   7       75.32       68.42      2.72 o 
   0   1   7     1140.12     1138.23     16.32 o 
   1   1   7       97.38       96.49      3.05 o 
   2   1   7     2320.45     2459.44     26.72 o 
   3   1   7       37.22       41.41      2.27 o 
   4   1   7        1.21       -1.34      1.34 o 
   5   1   7      145.49      151.69      5.03 o 
   6   1   7      314.36      294.11     12.57 o 
   7   1   7       20.90       16.11      3.15 o 
   8   1   7       47.05       40.98     12.64 o 
   9   1   7       10.35       13.43      5.22 o 
  10   1   7        7.04        3.62      5.46 o 
 -12   2   7        1.52       -3.89      3.89 o 
 -11   2   7        0.32       -1.48      3.88 o 
 -10   2   7        8.97        6.58      3.57 o 
  -9   2   7       39.37       50.82      4.84 o 
  -8   2   7       42.08       43.07      4.88 o 
  -7   2   7      162.46      163.35      4.84 o 
  -6   2   7      876.30      864.99     12.72 o 
  -5   2   7      526.87      528.97     10.08 o 
  -4   2   7      173.41      171.73      4.05 o 
  -3   2   7      117.41      114.45      5.06 o 
  -2   2   7      121.93      172.93      7.17 o 
  -1   2   7      149.65      159.22      4.33 o 
   0   2   7       17.65       28.28      1.47 o 
   1   2   7      462.55      492.12      6.60 o 
   2   2   7      275.36      302.08      5.33 o 
   3   2   7       31.55       30.09      2.22 o 
   4   2   7      853.70      885.63     13.95 o 
   5   2   7       90.57       84.03      6.04 o 
   6   2   7      326.60      324.90     17.96 o 
   7   2   7      190.32      187.64      8.44 o 
   8   2   7       74.39       91.88      7.31 o 
   9   2   7        5.25        3.27      4.66 o 
  10   2   7       38.48       36.18      7.32 o 
 -12   3   7        1.89        1.88      4.15 o 
 -11   3   7        5.00       11.31      4.55 o 
 -10   3   7       78.80       75.14      5.91 o 
  -9   3   7        9.61       10.63      3.19 o 
  -8   3   7        0.76        0.39      1.69 o 
  -7   3   7      108.41      112.04      5.13 o 
  -6   3   7      141.77      140.73      4.23 o 
  -5   3   7      152.87      165.08      4.18 o 
  -4   3   7      111.02      105.65      3.16 o 
  -3   3   7      393.16      399.59      5.46 o 
  -2   3   7      214.03      200.95      3.56 o 
  -1   3   7        5.96        7.99      1.21 o 
   0   3   7      410.42      397.93      5.87 o 
   1   3   7      885.63      841.67      9.76 o 
   2   3   7       23.24       20.77      1.82 o 
   3   3   7     1015.05     1043.60     15.90 o 
   4   3   7     1063.92      999.92     17.63 o 
   5   3   7      911.17      906.45     14.67 o 
   6   3   7        0.21       -2.21      2.21 o 
   7   3   7        6.92        2.93      2.89 o 
   8   3   7       10.40       11.26      3.57 o 
   9   3   7        1.04       -4.29      5.63 o 
  10   3   7       37.20       41.61      7.59 o 
 -12   4   7        7.66        7.90      4.70 o 
 -11   4   7        8.42        8.51      4.29 o 
 -10   4   7      128.36      133.03      7.38 o 
  -9   4   7        0.00        1.67      2.92 o 
  -8   4   7       20.09       22.60      2.53 o 
  -7   4   7       76.69       60.84      4.04 o 
  -6   4   7       60.66       56.93      3.56 o 
  -5   4   7        4.43        1.36      1.39 o 
  -4   4   7      887.59      875.91     12.04 o 
  -3   4   7      156.58      169.34      3.21 o 
  -2   4   7      560.27      593.28      7.04 o 
  -1   4   7      533.23      574.38      7.83 o 
   0   4   7       27.73       40.93      1.95 o 
   1   4   7       13.55       10.02      1.25 o 
   2   4   7        7.04        8.89      1.56 o 
   3   4   7      162.60      160.86      4.78 o 
   4   4   7       65.53       70.10      5.16 o 
   5   4   7     1056.30     1082.22     21.14 o 
   6   4   7      105.85       99.74      6.12 o 
   7   4   7      122.55      108.70      6.74 o 
   8   4   7      150.70      141.32      7.99 o 
   9   4   7       26.89       28.27      4.89 o 
  10   4   7       39.50       48.77     11.91 o 
 -12   5   7        2.51       -5.79      7.08 o 
 -11   5   7      132.30      154.56      8.41 o 
 -10   5   7        1.40       -0.20      3.07 o 
  -9   5   7      373.26      395.72      9.79 o 
  -8   5   7        0.35       -0.12      1.88 o 
  -7   5   7       29.03       32.21      2.95 o 
  -6   5   7       99.82      109.58      7.53 o 
  -5   5   7      368.03      367.81      6.88 o 
  -4   5   7      139.29      131.80      4.21 o 
  -3   5   7        6.00        5.22      1.08 o 
  -2   5   7        6.07        7.17      1.06 o 
  -1   5   7      241.38      247.24      3.37 o 
   0   5   7      286.24      326.95      4.81 o 
   1   5   7      331.21      342.55      5.55 o 
   2   5   7      153.66      160.05      4.12 o 
   3   5   7     2072.21     1997.49     24.50 o 
   4   5   7      112.67      119.13      4.71 o 
   5   5   7       47.46       45.01      3.84 o 
   6   5   7       21.88       29.76      3.90 o 
   7   5   7       70.18       66.38      7.15 o 
   8   5   7        4.97        5.21      4.99 o 
   9   5   7       31.52       29.35      6.07 o 
  10   5   7        0.41       -0.14      5.03 o 
 -11   6   7       19.74       25.06      4.30 o 
 -10   6   7        2.71       -2.08      2.99 o 
  -9   6   7       34.16       38.61      4.03 o 
  -8   6   7       71.58       75.76      3.99 o 
  -7   6   7       69.38       60.55      3.49 o 
  -6   6   7        0.52        1.38      1.97 o 
  -5   6   7      342.36      358.16      8.14 o 
  -4   6   7      251.34      273.31      6.11 o 
  -3   6   7        1.12        1.01      1.01 o 
  -2   6   7      402.27      436.74      5.68 o 
  -1   6   7        2.65        3.12      0.94 o 
   0   6   7      432.05      431.23      5.56 o 
   1   6   7        6.99        7.49      1.38 o 
   2   6   7        2.26        3.16      1.35 o 
   3   6   7        0.86       -0.33      1.59 o 
   4   6   7      468.82      456.72      7.71 o 
   5   6   7       22.98       24.93      2.91 o 
   6   6   7       13.77        5.02      2.99 o 
   7   6   7      195.53      205.63     10.72 o 
   8   6   7       11.13       13.84      7.24 o 
   9   6   7       50.97       52.47     12.23 o 
 -11   7   7        0.78        0.94      3.72 o 
 -10   7   7       83.58       91.97      5.36 o 
  -9   7   7       11.65       13.46      3.27 o 
  -8   7   7       86.52       94.67      5.56 o 
  -7   7   7        3.85        3.12      1.98 o 
  -6   7   7        0.01       -0.41      1.45 o 
  -5   7   7       10.38       18.28      2.88 o 
  -4   7   7        2.69        4.67      1.39 o 
  -3   7   7        4.32        7.46      1.17 o 
  -2   7   7      116.38      106.30      3.02 o 
  -1   7   7      302.13      344.08      5.16 o 
   0   7   7      831.12      801.07      9.44 o 
   1   7   7      117.34      106.36      2.81 o 
   2   7   7      285.09      305.09      5.55 o 
   3   7   7      625.07      588.64      8.78 o 
   4   7   7      418.07      423.76      7.98 o 
   5   7   7      487.90      469.35     10.90 o 
   6   7   7       21.83       12.10      4.84 o 
   7   7   7        1.39        2.35      6.20 o 
   8   7   7       11.99       12.12      7.00 o 
   9   7   7       32.63       39.44     10.95 o 
 -11   8   7       13.79        8.95      8.69 o 
 -10   8   7        1.72        1.14      3.41 o 
  -9   8   7       22.32       14.74      2.87 o 
  -8   8   7       45.06       42.91      2.42 o 
  -7   8   7       36.39       40.05      1.96 o 
  -6   8   7       50.30       56.97      3.47 o 
  -5   8   7       33.15       38.36      2.92 o 
  -4   8   7       43.32       38.27      2.85 o 
  -3   8   7      818.64      844.42     11.79 o 
  -2   8   7      123.40      112.92      4.43 o 
  -1   8   7      442.73      435.68      7.17 o 
   0   8   7       47.17       55.41      2.77 o 
   1   8   7       79.80       77.23      3.41 o 
   2   8   7       37.75       29.71      1.70 o 
   3   8   7       17.58       13.04      3.35 o 
   4   8   7       98.07       88.28      6.13 o 
   5   8   7        4.48       -2.48      3.57 o 
   6   8   7       69.27       66.10      7.45 o 
   7   8   7       34.90       43.65      7.65 o 
   8   8   7       21.40       20.28      8.77 o 
   9   8   7       41.34       32.51     10.30 o 
 -10   9   7       21.62       32.03      6.00 o 
  -9   9   7       22.52       19.16      4.17 o 
  -8   9   7        5.55       10.00      3.49 o 
  -7   9   7        1.59        5.62      2.58 o 
  -6   9   7       70.80       78.20      4.62 o 
  -5   9   7       73.71       79.20      7.02 o 
  -4   9   7        2.03        2.31      2.35 o 
  -3   9   7       23.95       22.27      2.98 o 
  -2   9   7       13.12       13.56      2.60 o 
  -1   9   7        0.15        0.27      1.91 o 
   0   9   7      555.05      578.47      9.63 o 
   1   9   7        6.40       10.69      2.50 o 
   2   9   7      468.10      419.53     21.79 o 
   3   9   7      219.46      258.08     19.55 o 
   4   9   7       73.98       68.58      7.06 o 
   5   9   7        6.49        1.89      4.03 o 
   6   9   7        3.76        3.00      4.27 o 
   7   9   7        1.54        4.28      4.99 o 
   8   9   7       96.10       99.64     10.17 o 
  -9  10   7        0.56        0.46      3.44 o 
  -8  10   7        7.48       10.89      3.79 o 
  -7  10   7       52.29       52.41      4.32 o 
  -6  10   7       35.27       32.38      4.57 o 
  -5  10   7       47.79       57.32      4.66 o 
  -4  10   7      360.12      361.11     13.57 o 
  -3  10   7        5.03        3.86      4.27 o 
  -2  10   7      215.79      207.97      9.67 o 
  -1  10   7       52.01       48.37      4.66 o 
   0  10   7       87.88       89.19      6.96 o 
   1  10   7        9.53        7.08      7.57 o 
   2  10   7       34.73       28.07      4.91 o 
   3  10   7      125.61      116.60      8.63 o 
   4  10   7        0.62       -0.71      3.74 o 
   5  10   7        0.42        0.65      4.04 o 
   6  10   7        0.02        2.83      4.51 o 
   7  10   7        5.76        5.80      5.04 o 
   8  10   7       13.24       23.34      9.34 o 
  -9  11   7       41.49       50.03      5.60 o 
  -8  11   7        7.01        8.38      3.77 o 
  -7  11   7       21.98       17.27      3.39 o 
  -6  11   7       30.15       36.18      3.84 o 
  -5  11   7       22.97       23.37      3.75 o 
  -4  11   7       18.84       18.10      3.80 o 
  -3  11   7       93.13       96.00      9.34 o 
  -2  11   7       53.19       54.10     12.31 o 
  -1  11   7       44.26       36.23      4.36 o 
   0  11   7       49.89       65.60      6.30 o 
   1  11   7       44.34       34.65      5.18 o 
   2  11   7        0.53       -2.49      5.47 o 
   3  11   7       27.41       30.90      5.56 o 
   4  11   7        0.67       -1.06      3.92 o 
   5  11   7      101.75      107.06      9.66 o 
   6  11   7        1.33        9.12      5.11 o 
   7  11   7       12.50       18.93      9.09 o 
  -8  12   7        3.11        0.83      3.52 o 
  -7  12   7        3.51        3.03      3.89 o 
  -6  12   7       10.37       14.11      5.06 o 
  -5  12   7        0.56        2.08      3.68 o 
  -4  12   7       39.44       51.37      6.43 o 
  -3  12   7       32.73       36.11      5.58 o 
  -2  12   7      159.43      177.67     16.98 o 
  -1  12   7       18.41       13.16      4.99 o 
   0  12   7       43.63       38.11      5.49 o 
   1  12   7        0.10       -1.97      3.40 o 
   2  12   7        3.05        0.45      3.84 o 
   3  12   7       17.37       17.36      5.23 o 
   4  12   7        3.83        9.49      4.88 o 
   5  12   7        2.93        7.22      6.20 o 
   6  12   7       11.50       22.58      6.32 o 
  -7  13   7        3.53        2.46      4.20 o 
  -6  13   7        0.04        0.64      3.98 o 
  -5  13   7       65.45       69.30      6.49 o 
  -4  13   7      107.69      106.01      7.65 o 
  -3  13   7        4.78        3.53      4.04 o 
  -2  13   7        0.16        2.53      3.83 o 
  -1  13   7        9.71       12.79      4.51 o 
   0  13   7       52.65       60.29      6.68 o 
   1  13   7       41.43       39.82      6.10 o 
   2  13   7        2.41       10.44      4.99 o 
   3  13   7       10.20       20.10      5.48 o 
   4  13   7        8.62        3.48      4.95 o 
   5  13   7       16.39       23.42     11.03 o 
  -5  14   7        9.43       -1.08      5.63 o 
  -4  14   7        5.86       12.55      6.65 o 
  -3  14   7        0.00        3.70      8.21 o 
  -2  14   7        1.39       -1.29      6.60 o 
  -1  14   7       33.44       44.91      7.57 o 
   0  14   7        5.01        7.02      7.65 o 
   1  14   7       98.13      109.76      9.05 o 
   2  14   7        2.28        4.36      6.12 o 
   3  14   7       12.15       19.65     12.23 o 
   4  14   7        0.93       -3.04      4.78 o 
  -3  15   7        0.21       -4.83      6.92 o 
  -2  15   7       24.43       20.44     10.30 o 
   1  15   7        1.17        4.51      7.73 o 
 -12   0   8        9.24        9.66      8.53 o 
 -10   0   8       27.84       22.53      8.05 o 
  -8   0   8      386.08      393.70     23.42 o 
  -6   0   8      459.11      473.54     14.12 o 
  -4   0   8     1208.43     1163.11     38.63 o 
  -2   0   8     1060.93     1030.86     37.67 o 
   0   0   8     1357.25     1424.04     24.83 o 
   2   0   8        4.75       -0.21      1.77 o 
   4   0   8     1124.03     1072.82     39.92 o 
   6   0   8      132.35      117.18      8.45 o 
   8   0   8       18.83       21.09      7.89 o 
  10   0   8       67.19       75.81     13.84 o 
 -12   1   8        2.23        6.78      5.38 o 
 -11   1   8        0.20        2.62      4.54 o 
 -10   1   8       16.75       13.90      4.89 o 
  -9   1   8      406.43      403.84     16.50 o 
  -8   1   8       12.63       11.99      2.90 o 
  -7   1   8      543.65      532.05      8.92 o 
  -6   1   8      259.81      250.40      6.85 o 
  -5   1   8     1116.14     1044.83     18.70 o 
  -4   1   8      415.28      398.46     11.32 o 
  -3   1   8        0.11        0.41      1.40 o 
  -2   1   8      770.92      832.88     12.46 o 
  -1   1   8      452.51      500.21      7.63 o 
   0   1   8      243.73      248.86      4.52 o 
   1   1   8       18.57       18.42      2.00 o 
   2   1   8      269.55      278.58      6.21 o 
   3   1   8      377.08      381.81      9.53 o 
   4   1   8       23.93       22.98      2.64 o 
   5   1   8      153.46      167.45      5.66 o 
   6   1   8        9.53        2.50      2.43 o 
   7   1   8       29.11       37.45      4.82 o 
   8   1   8      148.60      139.94     24.95 o 
   9   1   8      115.04       95.59      9.67 o 
  10   1   8       50.10       57.29      8.58 o 
 -12   2   8        0.56       -0.36      4.07 o 
 -11   2   8        3.71        6.67      4.14 o 
 -10   2   8        0.75       -2.83      2.83 o 
  -9   2   8       99.89       96.47      6.80 o 
  -8   2   8        6.35        4.43      3.09 o 
  -7   2   8       48.04       49.71      4.73 o 
  -6   2   8      304.44      318.59      6.46 o 
  -5   2   8       58.87       47.71      2.86 o 
  -4   2   8      443.86      475.01      9.17 o 
  -3   2   8      435.21      395.26      7.01 o 
  -2   2   8      596.70      574.65     10.81 o 
  -1   2   8       25.25       26.37      2.98 o 
   0   2   8      686.43      690.47      8.93 o 
   1   2   8        8.91        6.84      1.42 o 
   2   2   8      632.09      645.50      9.87 o 
   3   2   8     1052.14     1016.92     15.60 o 
   4   2   8      330.06      282.71      7.93 o 
   5   2   8      126.44      103.90      4.76 o 
   6   2   8      146.48      123.35      6.13 o 
   7   2   8       37.64       24.20      4.16 o 
   8   2   8        0.01       -3.85      3.85 o 
   9   2   8        0.62       -2.48      4.65 o 
  10   2   8       12.08        4.95      6.92 o 
 -12   3   8       10.64        9.99      4.87 o 
 -11   3   8       33.54       39.25      8.27 o 
 -10   3   8      209.95      216.95      8.56 o 
  -9   3   8       56.91       45.36      4.58 o 
  -8   3   8      377.57      373.21      8.54 o 
  -7   3   8        0.00       -1.81      2.45 o 
  -6   3   8      424.38      420.18      8.05 o 
  -5   3   8        0.06        1.43      1.38 o 
  -4   3   8      295.83      278.88      5.80 o 
  -3   3   8      578.71      600.57      9.74 o 
  -2   3   8     1809.66     1849.66     24.61 o 
  -1   3   8     1072.07     1158.36     15.28 o 
   0   3   8       18.62       22.06      1.68 o 
   1   3   8      342.68      318.45      5.05 o 
   2   3   8        1.25       -1.01      1.36 o 
   3   3   8      290.86      284.28      6.67 o 
   4   3   8     1307.74     1336.57     22.22 o 
   5   3   8      131.79      142.41      6.95 o 
   6   3   8       91.70      102.64      6.47 o 
   7   3   8      127.77      131.78      7.69 o 
   8   3   8      109.22      106.16      7.37 o 
   9   3   8       10.24       12.86      8.45 o 
  10   3   8       19.11       14.17      6.84 o 
 -12   4   8       12.05       22.37      9.82 o 
 -11   4   8       88.75       98.39      6.99 o 
 -10   4   8       26.14       35.40      4.71 o 
  -9   4   8       40.44       42.53      4.52 o 
  -8   4   8        1.31        2.47      1.84 o 
  -7   4   8        9.20        9.35      2.77 o 
  -6   4   8       47.40       56.34      3.25 o 
  -5   4   8        2.97        1.93      1.82 o 
  -4   4   8        8.39       14.09      1.78 o 
  -3   4   8       44.95       33.62      2.13 o 
  -2   4   8      125.66      143.28      3.58 o 
  -1   4   8       22.99       16.09      1.86 o 
   0   4   8      211.32      215.71      6.73 o 
   1   4   8      644.88      667.90      9.06 o 
   2   4   8        9.26       13.57      1.62 o 
   3   4   8     1056.96     1061.55     18.11 o 
   4   4   8      806.09      811.10     15.26 o 
   5   4   8      593.97      544.70     14.29 o 
   6   4   8       20.45       10.45      4.31 o 
   7   4   8        7.50        5.87      6.04 o 
   8   4   8        2.45       -0.60      3.39 o 
   9   4   8      185.45      201.03     10.01 o 
 -11   5   8       47.33       47.75      5.08 o 
 -10   5   8        7.22       -0.67      3.33 o 
  -9   5   8      158.08      131.84      6.36 o 
  -8   5   8       40.20       48.28      3.38 o 
  -7   5   8      125.29      118.98      6.07 o 
  -6   5   8      126.61      145.58      5.00 o 
  -5   5   8      127.42      120.97      7.06 o 
  -4   5   8       71.99       72.66      2.86 o 
  -3   5   8      114.93      111.33      3.17 o 
  -2   5   8        0.55        0.02      1.12 o 
  -1   5   8      192.11      204.00      3.94 o 
   0   5   8        0.03       -0.38      1.14 o 
   1   5   8       27.09       30.28      1.97 o 
   2   5   8        7.73       11.21      4.32 o 
   3   5   8      212.63      228.58      5.54 o 
   4   5   8        5.96        6.21      2.58 o 
   5   5   8       21.61       26.26      5.15 o 
   6   5   8      103.04       92.29      7.84 o 
   7   5   8       70.43       60.92      7.21 o 
   8   5   8       50.45       33.48      9.50 o 
   9   5   8        2.51        6.92      7.89 o 
 -11   6   8       69.35       85.89      8.02 o 
 -10   6   8       43.98       39.85      4.52 o 
  -9   6   8       21.22       24.89      3.71 o 
  -8   6   8        5.47        4.48      2.25 o 
  -7   6   8       18.53       11.55      2.22 o 
  -6   6   8       34.02       35.31      3.73 o 
  -5   6   8       28.07       29.94      2.58 o 
  -4   6   8       40.69       32.14      2.74 o 
  -3   6   8        5.41        2.24      1.29 o 
  -2   6   8      440.19      443.79      6.80 o 
  -1   6   8      180.56      180.34      3.31 o 
   0   6   8      551.88      563.61      7.84 o 
   1   6   8      768.41      712.95      9.76 o 
   2   6   8       85.61       86.23      4.11 o 
   3   6   8      196.82      200.81      4.88 o 
   4   6   8       12.49        5.70      2.27 o 
   5   6   8        8.71        7.03      2.83 o 
   6   6   8       24.69       18.95      4.56 o 
   7   6   8      100.66       94.32     12.88 o 
   8   6   8        0.97        5.47      7.24 o 
   9   6   8        4.76        5.47      8.21 o 
 -11   7   8        0.62       10.05      6.13 o 
 -10   7   8        0.03       -3.39      3.39 o 
  -9   7   8        8.03        9.41      3.07 o 
  -8   7   8        0.29       -1.88      2.07 o 
  -7   7   8       22.42       31.19      3.31 o 
  -6   7   8       57.26       49.40      3.26 o 
  -5   7   8       30.68       31.07      2.52 o 
  -4   7   8        0.03        0.88      1.43 o 
  -3   7   8      230.28      252.02      5.23 o 
  -2   7   8      311.73      314.80      5.36 o 
  -1   7   8       19.35       21.22      1.81 o 
   0   7   8        7.26        4.14      1.28 o 
   1   7   8        2.27        4.73      1.61 o 
   2   7   8      137.04      138.73      4.27 o 
   3   7   8      193.13      203.32      5.40 o 
   4   7   8       81.11       88.57      7.10 o 
   5   7   8      188.88      195.51      9.99 o 
   6   7   8       53.53       50.15      6.94 o 
   7   7   8      108.01      136.48     10.65 o 
   8   7   8       12.85       15.61      6.03 o 
   9   7   8       60.89       57.79     12.56 o 
 -10   8   8       15.03       17.17      4.30 o 
  -9   8   8        0.06       -2.07      3.11 o 
  -8   8   8        3.82        4.82      1.86 o 
  -7   8   8       58.79       62.20      3.29 o 
  -6   8   8        4.03        5.01      1.71 o 
  -5   8   8        9.15       12.34      3.09 o 
  -4   8   8       28.69       32.21      2.85 o 
  -3   8   8      250.62      271.08      6.45 o 
  -2   8   8       14.91       15.46      2.23 o 
  -1   8   8       44.44       51.67      2.75 o 
   0   8   8      647.50      628.97     10.50 o 
   1   8   8      174.35      179.91      6.85 o 
   2   8   8      384.87      378.38      8.58 o 
   3   8   8      157.26      146.66      7.32 o 
   4   8   8       65.84       54.78      8.61 o 
   5   8   8       12.55       15.08      4.89 o 
   6   8   8        9.04        3.56      4.60 o 
   7   8   8       13.24       17.34      5.75 o 
   8   8   8        4.76        4.02      7.73 o 
 -10   9   8        0.05       -1.72      4.01 o 
  -9   9   8        0.79        1.71      3.41 o 
  -8   9   8        1.47        5.99      3.54 o 
  -7   9   8       97.08      106.71      6.34 o 
  -6   9   8        0.35        2.83      2.82 o 
  -5   9   8       40.33       40.68      5.76 o 
  -4   9   8      192.73      178.93     12.96 o 
  -3   9   8       63.29       46.46      4.60 o 
  -2   9   8       11.88       11.02      5.47 o 
  -1   9   8        1.66        4.04      1.81 o 
   0   9   8        2.79        5.38      2.77 o 
   1   9   8       22.71       24.41      3.68 o 
   2   9   8       46.71       43.21      6.31 o 
   3   9   8      152.38      185.26     10.23 o 
   4   9   8       28.19       20.37      5.18 o 
   5   9   8       13.09       18.50      5.29 o 
   6   9   8       50.93       62.91      7.72 o 
   7   9   8       15.98       12.15      5.58 o 
   8   9   8       23.17       31.39     10.30 o 
  -9  10   8        0.40       -1.41      3.51 o 
  -8  10   8       47.80       52.71      6.51 o 
  -7  10   8        1.65        1.72      3.06 o 
  -6  10   8        0.00        1.83      2.98 o 
  -5  10   8        5.07        5.82      4.82 o 
  -4  10   8        0.01        0.50      4.02 o 
  -3  10   8        3.65        3.80      3.78 o 
  -2  10   8      298.87      288.92     11.76 o 
  -1  10   8       32.24       24.30      3.97 o 
   0  10   8       49.57       51.53      5.68 o 
   1  10   8       92.82       98.53      7.63 o 
   2  10   8       30.24       28.26      5.06 o 
   3  10   8        1.30        4.75      4.10 o 
   4  10   8        3.88        5.59      4.26 o 
   5  10   8        1.65       -3.45      4.27 o 
   6  10   8        0.96        3.83      7.24 o 
   7  10   8       10.86       16.01      6.07 o 
  -8  11   8        0.08       -0.88      4.03 o 
  -7  11   8        0.06        0.69      3.83 o 
  -6  11   8       12.96       11.65      3.59 o 
  -5  11   8        1.60        8.09      3.31 o 
  -4  11   8      105.01      109.72      8.78 o 
  -3  11   8       57.26       56.99      8.61 o 
  -2  11   8        2.39       -2.42      3.68 o 
  -1  11   8        7.86       -1.54      3.86 o 
   0  11   8        8.81        7.13      3.96 o 
   1  11   8        1.64        1.12      3.40 o 
   2  11   8       55.48       59.45      9.34 o 
   3  11   8       31.97       22.94      8.37 o 
   4  11   8        0.95       -0.42      5.15 o 
   5  11   8        8.61       14.97      5.56 o 
   6  11   8       22.98       17.76      5.85 o 
  -7  12   8        7.55       13.05      4.78 o 
  -6  12   8       18.08       16.62      4.74 o 
  -5  12   8       71.71       70.67      6.72 o 
  -4  12   8        0.50        0.13      4.08 o 
  -3  12   8       19.55       10.23      4.68 o 
  -2  12   8       16.22        9.34      4.55 o 
  -1  12   8       23.00       23.34      6.28 o 
   0  12   8        3.37       -3.48      3.48 o 
   1  12   8       27.04       31.17      5.56 o 
   2  12   8       16.21       17.80      5.25 o 
   3  12   8       90.76      101.01      9.02 o 
   4  12   8       17.67       13.22      6.20 o 
   5  12   8        0.50       -2.84      4.60 o 
  -6  13   8       26.46       37.42      5.81 o 
  -5  13   8        5.74        9.58      4.50 o 
  -4  13   8        1.54       14.66      9.34 o 
  -3  13   8        1.36       -3.95      3.96 o 
  -2  13   8       18.37       15.00      4.67 o 
  -1  13   8        3.92       12.39      5.63 o 
   0  13   8       11.87       17.62      4.94 o 
   1  13   8       53.58       56.39      6.99 o 
   2  13   8        7.80        9.18      6.20 o 
   3  13   8       29.51       31.76     11.59 o 
   4  13   8       49.51       57.00      8.09 o 
  -5  14   8       17.52       20.76      7.40 o 
  -4  14   8        1.42       -0.72      6.03 o 
  -3  14   8       14.98       17.46      5.47 o 
  -2  14   8       20.04       18.90      7.16 o 
  -1  14   8        1.97       -4.67      4.67 o 
   0  14   8        8.86        8.18      6.68 o 
   1  14   8       18.93       12.46      5.10 o 
   2  14   8       10.11        3.27      4.93 o 
   3  14   8       27.29       20.48      9.42 o 
 -11   0   9        1.00        4.35      7.24 o 
  -9   0   9        0.07        1.35      3.78 o 
  -7   0   9      678.14      669.03     20.52 o 
  -5   0   9      247.93      251.46      9.72 o 
  -3   0   9      470.24      451.66     19.96 o 
  -1   0   9       96.30       75.24     24.55 o 
   1   0   9      212.93      182.37     11.43 o 
   3   0   9      184.96      175.77     12.39 o 
   5   0   9      133.94      139.53     10.54 o 
   7   0   9      180.08      197.50     16.26 o 
   9   0   9      148.16      178.51     18.83 o 
 -12   1   9        4.81        7.39      5.84 o 
 -11   1   9        0.94        0.67      4.78 o 
 -10   1   9        0.74        4.86      3.73 o 
  -9   1   9       14.48       10.93      3.90 o 
  -8   1   9       46.63       41.45      3.91 o 
  -7   1   9       72.49       79.33      4.71 o 
  -6   1   9      182.06      196.41      7.46 o 
  -5   1   9        2.92        5.45      1.97 o 
  -4   1   9      100.50       95.39      4.82 o 
  -3   1   9       21.59       18.80      2.31 o 
  -2   1   9      682.93      604.89     16.67 o 
  -1   1   9        0.10       -1.79      1.79 o 
   0   1   9     1014.38     1007.24     16.11 o 
   1   1   9        6.30        3.35      1.75 o 
   2   1   9       31.30       33.04      2.93 o 
   3   1   9      676.88      663.97     11.69 o 
   4   1   9       43.41       43.61      3.50 o 
   5   1   9       20.02       24.92      2.92 o 
   6   1   9        6.28       10.61      3.49 o 
   7   1   9       47.01       30.84      7.89 o 
   8   1   9        0.05        2.46      4.65 o 
   9   1   9        7.96        5.49      5.33 o 
  10   1   9      215.38      284.01     16.04 o 
 -12   2   9        6.19        2.66      5.35 o 
 -11   2   9       49.32       51.09      7.85 o 
 -10   2   9        4.42        3.40      4.94 o 
  -9   2   9      150.01      160.13     10.86 o 
  -8   2   9       81.97       77.86      8.02 o 
  -7   2   9       96.17       95.03      5.46 o 
  -6   2   9      372.83      356.56      7.62 o 
  -5   2   9       47.52       52.74      3.62 o 
  -4   2   9        5.65        6.43      2.36 o 
  -3   2   9       63.26       49.36      4.60 o 
  -2   2   9      195.63      179.35      6.54 o 
  -1   2   9      175.78      171.08      4.47 o 
   0   2   9      311.12      363.02      7.28 o 
   1   2   9       21.94       19.68      2.05 o 
   2   2   9        5.41        4.43      1.79 o 
   3   2   9      163.07      178.45      5.82 o 
   4   2   9      741.53      724.28     12.91 o 
   5   2   9       20.32       19.39      3.06 o 
   6   2   9       13.29       19.84      4.20 o 
   7   2   9       54.60       63.36      5.94 o 
   8   2   9       23.03       26.13      6.31 o 
   9   2   9       14.45        8.90      6.00 o 
 -12   3   9        7.84       11.59      8.85 o 
 -11   3   9        2.92        3.35      4.36 o 
 -10   3   9       31.38       32.48      5.35 o 
  -9   3   9        0.96       -1.59      3.10 o 
  -8   3   9       15.70       13.78      3.73 o 
  -7   3   9       47.80       50.64      3.16 o 
  -6   3   9       96.44       86.44      3.42 o 
  -5   3   9      332.33      331.60      7.59 o 
  -4   3   9       16.82       15.97      1.84 o 
  -3   3   9       13.23        9.89      1.59 o 
  -2   3   9      548.35      531.73     10.03 o 
  -1   3   9      116.60      146.26      4.31 o 
   0   3   9      315.68      313.08      6.12 o 
   1   3   9      999.79      972.47     13.23 o 
   2   3   9      376.63      367.12     10.94 o 
   3   3   9        2.49       -0.54      2.02 o 
   4   3   9      373.30      354.13      9.46 o 
   5   3   9       57.79       42.77      5.98 o 
   6   3   9       51.79       48.31      6.32 o 
   7   3   9       66.47       70.28      6.09 o 
   8   3   9       60.41       94.48     13.04 o 
   9   3   9      140.91      171.41     17.63 o 
 -11   4   9       29.91       38.92      5.98 o 
 -10   4   9       32.52       40.59      4.77 o 
  -9   4   9        0.09        1.82      3.15 o 
  -8   4   9      162.15      165.28      7.02 o 
  -7   4   9        9.21        2.29      1.86 o 
  -6   4   9       24.75       26.10      2.68 o 
  -5   4   9      121.62      132.16      4.44 o 
  -4   4   9      709.45      725.07     11.05 o 
  -3   4   9        3.32       -0.61      1.35 o 
  -2   4   9        1.00        1.61      1.35 o 
  -1   4   9       15.96       16.76      2.50 o 
   0   4   9      165.19      168.56      4.49 o 
   1   4   9      128.56      136.24      3.94 o 
   2   4   9      508.03      498.01      8.42 o 
   3   4   9        5.44        8.49      2.67 o 
   4   4   9       31.36       33.80      3.70 o 
   5   4   9       17.62        8.41      3.23 o 
   6   4   9      482.87      489.78     17.33 o 
   7   4   9        3.94        7.95      4.56 o 
   8   4   9       40.05       44.85      7.27 o 
   9   4   9        0.44        6.92      8.05 o 
 -11   5   9       74.47       74.47      6.45 o 
 -10   5   9        0.15        4.14      3.47 o 
  -9   5   9       34.07       45.40      4.82 o 
  -8   5   9        0.09        1.48      2.81 o 
  -7   5   9        1.49       -1.58      2.47 o 
  -6   5   9        2.45        2.16      1.90 o 
  -5   5   9      453.40      471.81     12.43 o 
  -4   5   9      263.24      253.21      5.41 o 
  -3   5   9       46.15       44.78      2.35 o 
  -2   5   9        2.33        1.24      1.35 o 
  -1   5   9      978.58     1046.38     15.09 o 
   0   5   9      254.28      250.37      5.60 o 
   1   5   9      649.79      620.17      8.94 o 
   2   5   9      170.08      161.54      5.04 o 
   3   5   9      832.46      793.40     13.34 o 
   4   5   9       15.61        7.34      2.51 o 
   5   5   9        1.16       -3.12      3.12 o 
   6   5   9       63.45       53.51      6.60 o 
   7   5   9       47.71       54.84      7.13 o 
   8   5   9        7.92        9.50      8.05 o 
   9   5   9        4.69        0.48      7.40 o 
 -11   6   9        0.96        4.60      4.44 o 
 -10   6   9       49.26       44.61      5.47 o 
  -9   6   9       33.82       33.47      4.45 o 
  -8   6   9        5.02        7.73      3.12 o 
  -7   6   9       88.07       83.56      5.46 o 
  -6   6   9       55.23       67.02      5.03 o 
  -5   6   9       25.24       27.63      2.58 o 
  -4   6   9        5.53        5.34      1.90 o 
  -3   6   9       39.46       43.90      2.41 o 
  -2   6   9        1.85        1.99      1.34 o 
  -1   6   9       17.05       20.43      2.01 o 
   0   6   9       41.57       42.27      2.96 o 
   1   6   9        2.04        1.21      1.81 o 
   2   6   9       13.46       12.13      2.28 o 
   3   6   9      204.33      224.86      6.34 o 
   4   6   9      176.52      168.85      6.46 o 
   5   6   9       73.84       79.93      5.92 o 
   6   6   9        2.66       -1.39      3.24 o 
   7   6   9       59.58       77.10     12.88 o 
   8   6   9       68.58       56.34     11.75 o 
 -11   7   9       14.29       12.72      9.01 o 
 -10   7   9       18.81       20.93      5.06 o 
  -9   7   9        0.09       -1.24      3.64 o 
  -8   7   9        0.02       -2.02      2.69 o 
  -7   7   9       16.51       17.54      2.72 o 
  -6   7   9       39.94       38.35      3.96 o 
  -5   7   9       78.12       83.83      6.52 o 
  -4   7   9      103.72      111.64      4.26 o 
  -3   7   9       60.72       59.99      3.00 o 
  -2   7   9      702.82      683.14     10.34 o 
  -1   7   9      200.55      191.84      5.07 o 
   0   7   9      461.54      460.79      7.89 o 
   1   7   9      604.01      563.56      9.86 o 
   2   7   9      286.80      304.97      6.59 o 
   3   7   9     1723.78     1688.63     26.88 o 
   4   7   9        0.86        1.79      2.50 o 
   5   7   9       15.18       11.22      4.72 o 
   6   7   9        0.10        1.85      4.26 o 
   7   7   9        1.99       -0.44      4.84 o 
   8   7   9        2.95        2.36      5.55 o 
 -10   8   9        0.62        3.05      4.23 o 
  -9   8   9       77.75       83.63      7.45 o 
  -8   8   9       13.59       16.27      2.96 o 
  -7   8   9       19.90       28.52      2.82 o 
  -6   8   9        3.48        3.50      1.81 o 
  -5   8   9       95.87      111.36      4.04 o 
  -4   8   9      306.06      309.98      6.63 o 
  -3   8   9        0.50       -1.81      1.86 o 
  -2   8   9        1.01        1.07      1.84 o 
  -1   8   9        2.84        0.13      2.10 o 
   0   8   9       11.54       12.67      1.98 o 
   1   8   9      123.58      115.24      5.34 o 
   2   8   9       36.74       31.88      7.25 o 
   3   8   9       26.47       35.25      6.92 o 
   4   8   9       43.10       35.42      5.75 o 
   5   8   9      134.04      149.20     10.10 o 
   6   8   9       35.38       34.45      6.43 o 
   7   8   9       92.17      111.89     10.24 o 
   8   8   9       46.81       50.22     10.78 o 
  -9   9   9        2.85       -0.69      3.96 o 
  -8   9   9       34.25       45.28      5.95 o 
  -7   9   9       19.90       20.90      3.72 o 
  -6   9   9        0.48       -0.12      3.35 o 
  -5   9   9      152.61      170.54     11.11 o 
  -4   9   9      136.51      150.64      7.58 o 
  -3   9   9       87.22       88.09      8.77 o 
  -2   9   9      210.56      209.50     10.24 o 
  -1   9   9       48.23       58.91      8.37 o 
   0   9   9      263.78      267.99     16.10 o 
   1   9   9        5.75        3.82      3.02 o 
   2   9   9      594.37      553.35     17.76 o 
   3   9   9      166.85      157.21      9.79 o 
   4   9   9       84.62       75.42     10.06 o 
   5   9   9        0.00       -1.87      5.88 o 
   6   9   9       57.60       70.70      9.58 o 
   7   9   9        0.20        2.14      7.73 o 
  -9  10   9        5.42       10.23      4.75 o 
  -8  10   9       24.00       21.82      7.53 o 
  -7  10   9       33.29       38.27      4.62 o 
  -6  10   9       96.54      103.35      6.38 o 
  -5  10   9       88.27      100.61      8.75 o 
  -4  10   9        1.37       -2.01      3.96 o 
  -3  10   9        5.77        4.75      4.21 o 
  -2  10   9        1.56        7.61      4.08 o 
  -1  10   9        0.65       -2.58      4.02 o 
   0  10   9       99.38       88.95     10.86 o 
   1  10   9        1.66       -3.50      3.58 o 
   2  10   9       46.95       52.76      9.74 o 
   3  10   9       31.74       34.59      5.96 o 
   4  10   9       99.09       88.05      8.48 o 
   5  10   9        9.98        7.09      4.95 o 
   6  10   9        9.70       16.21      8.85 o 
   7  10   9        0.35       -5.15      6.28 o 
  -8  11   9        0.12        3.06      7.78 o 
  -7  11   9        0.05       -1.78      3.87 o 
  -6  11   9       11.35       13.61      4.57 o 
  -5  11   9      107.91      116.53      9.69 o 
  -4  11   9        5.22       11.28      5.55 o 
  -3  11   9      224.54      214.83     20.12 o 
  -2  11   9        3.27        3.68      4.14 o 
  -1  11   9       67.37       62.61      9.01 o 
   0  11   9        4.42        0.14      3.74 o 
   1  11   9      105.01      113.92      8.64 o 
   2  11   9        2.88       -3.94      3.94 o 
   3  11   9      132.86      166.06     11.26 o 
   4  11   9        4.89        8.43      5.63 o 
   5  11   9        6.77        1.81      4.66 o 
   6  11   9        2.43        0.94      5.22 o 
  -7  12   9        1.86        5.06      7.53 o 
  -6  12   9       47.66       57.79      6.69 o 
  -5  12   9        9.90       10.25      4.64 o 
  -4  12   9       39.73       39.06     11.35 o 
  -3  12   9        0.77       -0.12      4.13 o 
  -2  12   9        1.02       -1.83      3.92 o 
  -1  12   9        0.41        8.53      5.63 o 
   0  12   9        0.69        0.05      3.98 o 
   1  12   9        5.66        2.83      4.49 o 
   2  12   9        1.74        3.48      4.60 o 
   3  12   9        9.51       11.99      5.24 o 
   4  12   9       19.01       24.46      9.82 o 
   5  12   9        9.39       10.69      5.68 o 
  -6  13   9       37.94       36.88     12.07 o 
  -5  13   9        1.41        3.96      4.28 o 
  -4  13   9       80.91       69.88      8.00 o 
  -3  13   9       27.10       24.04      5.93 o 
  -2  13   9       17.19        9.86      6.92 o 
  -1  13   9       19.65       17.54      6.76 o 
   0  13   9        0.86        0.00      4.14 o 
   1  13   9       11.67       16.14      5.45 o 
   2  13   9       58.79       68.64     14.16 o 
   3  13   9       25.10       23.59      7.81 o 
  -4  14   9        0.42       -0.68      4.47 o 
  -3  14   9        0.10        1.59      4.65 o 
  -2  14   9        0.25        3.06      6.12 o 
  -1  14   9       35.58       34.45      8.05 o 
   0  14   9        2.00        4.99      6.44 o 
   1  14   9        7.53        3.96      5.07 o 
   2  14   9        1.02        2.39      5.47 o 
 -12   0  10       19.19       14.49      9.01 o 
 -10   0  10        0.99       -0.32      5.79 o 
  -8   0  10        7.23        8.85      3.98 o 
  -6   0  10      938.55      934.29     23.65 o 
  -4   0  10     2008.49     1954.66     41.24 o 
  -2   0  10     2399.97     2414.11     72.43 o 
   0   0  10      100.22       69.86     23.74 o 
   2   0  10      380.22      350.25     18.19 o 
   4   0  10       15.89       17.10      4.35 o 
   6   0  10      191.33      196.70     15.61 o 
   8   0  10       55.80       74.20     12.72 o 
 -12   1  10        9.10        9.98      8.69 o 
 -11   1  10       37.63       27.59      6.89 o 
 -10   1  10        0.03       -0.14      3.68 o 
  -9   1  10       77.30       74.68      6.25 o 
  -8   1  10       16.04       16.09      3.20 o 
  -7   1  10      346.73      341.08     10.90 o 
  -6   1  10       91.26       78.15      4.76 o 
  -5   1  10       15.03       16.58      2.67 o 
  -4   1  10      290.39      291.50      7.06 o 
  -3   1  10       26.68       31.42      2.62 o 
  -2   1  10       70.79       71.39      6.08 o 
  -1   1  10        9.28        9.01      2.73 o 
   0   1  10       47.70       54.04      2.75 o 
   1   1  10       10.32       10.34      1.80 o 
   2   1  10      555.18      560.23     11.77 o 
   3   1  10     1450.10     1435.78     31.41 o 
   4   1  10      121.39      126.08      5.46 o 
   5   1  10        0.12        3.38      2.67 o 
   6   1  10        6.24        2.94      3.37 o 
   7   1  10      160.17      165.60     16.50 o 
   8   1  10       24.19       24.49      6.37 o 
   9   1  10       52.91       60.08      9.34 o 
 -11   2  10       24.82       20.76      5.11 o 
 -10   2  10        4.24       -1.23      3.81 o 
  -9   2  10        5.09        4.76      3.60 o 
  -8   2  10       10.85        4.92      3.28 o 
  -7   2  10        1.32        2.12      1.75 o 
  -6   2  10        3.13        0.32      2.12 o 
  -5   2  10     2859.50     2752.35     40.15 o 
  -4   2  10      463.70      459.37      8.99 o 
  -3   2  10      131.89      139.79      5.42 o 
  -2   2  10      159.09      128.05      5.74 o 
  -1   2  10        9.36        8.86      1.82 o 
   0   2  10      437.44      432.19      8.15 o 
   1   2  10      195.52      169.88      5.76 o 
   2   2  10      188.07      183.29      8.60 o 
   3   2  10      927.64      915.84     15.19 o 
   4   2  10      170.29      160.96      5.83 o 
   5   2  10       92.80       77.96     12.64 o 
   6   2  10        5.33        0.27      4.35 o 
   7   2  10      176.63      195.67     12.20 o 
   8   2  10      153.76      145.75     11.78 o 
   9   2  10       47.59       53.72      8.87 o 
 -11   3  10        0.04       -1.82      4.18 o 
 -10   3  10      153.28      157.83      9.11 o 
  -9   3  10       46.25       50.81      5.00 o 
  -8   3  10       98.33       93.68      5.78 o 
  -7   3  10        4.04        0.91      2.10 o 
  -6   3  10       76.39       69.16      4.39 o 
  -5   3  10      284.08      286.81      7.23 o 
  -4   3  10       68.70       63.15      2.88 o 
  -3   3  10      122.64      116.13      6.55 o 
  -2   3  10       32.55       32.11      3.42 o 
  -1   3  10      398.64      416.39      8.86 o 
   0   3  10       34.26       31.23      2.56 o 
   1   3  10      285.19      280.01      6.26 o 
   2   3  10      975.07      990.95     17.63 o 
   3   3  10     1389.85     1380.17     20.68 o 
   4   3  10      220.08      222.38      7.77 o 
   5   3  10      247.06      231.11     11.42 o 
   6   3  10       35.78       53.63      6.98 o 
   7   3  10        4.75        0.52      4.37 o 
   8   3  10       40.38       30.32      6.82 o 
   9   3  10        1.67       -6.60      6.60 o 
 -11   4  10       40.69       60.44      6.03 o 
 -10   4  10       16.67       21.47      4.24 o 
  -9   4  10        9.20        5.78      3.38 o 
  -8   4  10        1.11       -2.47      2.47 o 
  -7   4  10      136.79      142.61      6.59 o 
  -6   4  10      289.12      300.24      7.21 o 
  -5   4  10        0.30        0.76      1.90 o 
  -4   4  10      326.99      319.43      7.46 o 
  -3   4  10      110.31      106.87      4.69 o 
  -2   4  10       27.84       24.10      4.15 o 
  -1   4  10      593.17      591.24     11.50 o 
   0   4  10        5.65        6.93      1.84 o 
   1   4  10      890.25      873.77     13.74 o 
   2   4  10      227.19      225.52      5.61 o 
   3   4  10      376.07      335.75     11.31 o 
   4   4  10       21.88       14.53      4.28 o 
   5   4  10       19.09       18.69      5.10 o 
   6   4  10       25.52       38.28     12.80 o 
   7   4  10      172.16      196.38     13.44 o 
   8   4  10       30.69       41.05     11.11 o 
 -11   5  10        6.46       10.97      4.23 o 
 -10   5  10        4.60        6.44      3.69 o 
  -9   5  10       40.14       42.14      4.68 o 
  -8   5  10       58.29       74.75      6.15 o 
  -7   5  10        3.03       -0.04      2.48 o 
  -6   5  10      150.56      155.05      5.35 o 
  -5   5  10       11.82       21.59      2.93 o 
  -4   5  10      100.59      114.79      3.87 o 
  -3   5  10       63.87       57.75      3.08 o 
  -2   5  10        2.27        0.06      2.43 o 
  -1   5  10        0.04        3.94      2.31 o 
   0   5  10      291.59      290.18      7.09 o 
   1   5  10        4.29        5.98      1.92 o 
   2   5  10        0.04        0.31      1.75 o 
   3   5  10      230.27      244.97      6.92 o 
   4   5  10      245.00      231.45      9.26 o 
   5   5  10       46.49       53.62      7.32 o 
   6   5  10       47.52       39.67      9.01 o 
   7   5  10        5.89        1.61      7.57 o 
   8   5  10        5.55       -0.32      7.08 o 
 -11   6  10       20.72       29.24      6.98 o 
 -10   6  10        2.21        6.22      4.16 o 
  -9   6  10        9.70        7.63      3.47 o 
  -8   6  10       11.27        9.11      3.32 o 
  -7   6  10        0.33        3.84      2.89 o 
  -6   6  10       17.30       14.42      2.34 o 
  -5   6  10      257.23      231.90      6.23 o 
  -4   6  10      590.72      597.50     10.75 o 
  -3   6  10        4.07        8.81      1.81 o 
  -2   6  10      429.21      417.49      8.31 o 
  -1   6  10      227.99      214.41      5.22 o 
   0   6  10       78.13       87.02      3.63 o 
   1   6  10      369.95      346.49      7.39 o 
   2   6  10        4.73        7.03      2.25 o 
   3   6  10       46.71       53.68      4.39 o 
   4   6  10       36.98       42.12      4.58 o 
   5   6  10        3.99       -3.54      3.54 o 
   6   6  10       27.03       38.29      6.55 o 
   7   6  10        8.71       -6.44      6.44 o 
   8   6  10        7.78        4.99      7.73 o 
 -10   7  10        4.15       -0.66      4.36 o 
  -9   7  10       23.93       36.84      5.57 o 
  -8   7  10        4.70        4.46      3.15 o 
  -7   7  10       35.14       45.31      4.05 o 
  -6   7  10       20.53       15.35      2.33 o 
  -5   7  10       94.05      100.36      4.40 o 
  -4   7  10        0.19        2.81      1.96 o 
  -3   7  10        0.97       -0.35      1.78 o 
  -2   7  10      109.70      113.30      4.39 o 
  -1   7  10        1.47       -0.68      2.05 o 
   0   7  10        0.30        0.56      2.37 o 
   1   7  10      119.65      126.87      4.87 o 
   2   7  10       60.22       62.27      4.90 o 
   3   7  10        3.28       -1.67      3.16 o 
   4   7  10       51.69       57.97      6.76 o 
   5   7  10      178.33      206.48     11.25 o 
   6   7  10       11.02        9.07      7.97 o 
   7   7  10      118.75      139.15     11.31 o 
   8   7  10        3.03       -7.08      7.08 o 
 -10   8  10        3.18       -1.95      8.61 o 
  -9   8  10       31.68       29.57      6.16 o 
  -8   8  10        0.14        1.31      3.35 o 
  -7   8  10       53.64       49.25      4.02 o 
  -6   8  10        9.64       10.61      2.55 o 
  -5   8  10       39.01       30.65      2.71 o 
  -4   8  10      120.03      111.31      5.11 o 
  -3   8  10        1.66       -1.71      1.71 o 
  -2   8  10      252.58      254.76     11.14 o 
  -1   8  10        3.84        3.10      2.82 o 
   0   8  10      262.26      258.62      9.09 o 
   1   8  10       32.37       28.16      4.88 o 
   2   8  10       47.71       37.22      5.56 o 
   3   8  10       45.94       40.53      6.00 o 
   4   8  10        2.43        8.16      4.49 o 
   5   8  10        8.89        5.77      4.47 o 
   6   8  10        2.21        2.67      4.70 o 
   7   8  10        3.09        1.03      7.32 o 
  -9   9  10       47.30       60.12      6.99 o 
  -8   9  10        7.33        6.29      4.28 o 
  -7   9  10       16.85       23.00      4.09 o 
  -6   9  10       36.52       35.22      5.19 o 
  -5   9  10       26.79       32.14      5.91 o 
  -4   9  10        2.53        3.16      4.21 o 
  -3   9  10       46.07       41.89      5.84 o 
  -2   9  10       82.59       77.26      7.29 o 
  -1   9  10       17.79       13.20      5.79 o 
   0   9  10      111.81      111.85      7.85 o 
   1   9  10       24.87       31.67      5.09 o 
   2   9  10       97.78       84.30      7.63 o 
   3   9  10       11.79       17.37      5.13 o 
   4   9  10        9.75       14.24      7.48 o 
   5   9  10       36.15       38.73      6.70 o 
   6   9  10       39.97       47.15      7.40 o 
   7   9  10       10.07       25.91      9.01 o 
  -8  10  10       28.34       36.08      5.83 o 
  -7  10  10        0.29        2.63      3.33 o 
  -6  10  10       13.23       15.49      4.56 o 
  -5  10  10       21.37       20.00      5.56 o 
  -4  10  10       35.79       34.76      6.02 o 
  -3  10  10       12.91       15.28      4.75 o 
  -2  10  10       29.73       28.92      5.53 o 
  -1  10  10        9.02        6.28      5.47 o 
   0  10  10       71.19       58.78      6.43 o 
   1  10  10       16.05       20.07      5.00 o 
   2  10  10       42.60       40.68      6.09 o 
   3  10  10        5.46       14.55      5.18 o 
   4  10  10        6.22        5.62      4.99 o 
   5  10  10        2.92       -3.81      4.55 o 
   6  10  10        0.02        2.24      4.94 o 
  -8  11  10        7.99        1.31      4.67 o 
  -7  11  10        9.86        6.72      4.43 o 
  -6  11  10       36.36       45.71      6.13 o 
  -5  11  10        6.34        9.77      5.22 o 
  -4  11  10       61.82       65.37      7.59 o 
  -3  11  10        8.87        1.02      4.56 o 
  -2  11  10       16.83        9.30      4.75 o 
  -1  11  10        0.82       -3.70      4.67 o 
   0  11  10       27.41       37.75      5.86 o 
   1  11  10       27.23       21.79      7.16 o 
   2  11  10       42.97       35.76     12.72 o 
   3  11  10        6.02       -0.95      4.43 o 
   4  11  10        1.82        0.18      4.58 o 
   5  11  10        0.45        0.67      5.09 o 
  -6  12  10        0.03        4.61      4.41 o 
  -5  12  10       18.78       22.04     12.96 o 
  -4  12  10       12.53        6.28      6.04 o 
  -3  12  10       17.26       16.51      5.43 o 
  -2  12  10        1.24        2.90      5.15 o 
  -1  12  10        6.63       14.00      6.28 o 
   0  12  10        4.01        7.15      7.73 o 
   1  12  10        6.22        6.78      4.78 o 
   2  12  10       44.38       45.04      8.61 o 
   3  12  10        0.67       -2.38      4.72 o 
   4  12  10       31.19       63.76     14.49 o 
  -5  13  10       21.44       25.84      5.60 o 
  -4  13  10        0.40       -0.28      8.45 o 
  -3  13  10        1.20        1.87      4.72 o 
  -2  13  10        6.40       -5.31      5.31 o 
  -1  13  10       28.41       32.19      7.89 o 
   0  13  10        0.01       -5.31      5.31 o 
   1  13  10        2.22        4.09      4.93 o 
   2  13  10       24.16       17.76      5.86 o 
  -2  14  10        1.86        2.09      6.12 o 
  -1  14  10       15.10       23.98      7.73 o 
   0  14  10        3.53        4.35      6.76 o 
 -11   0  11        8.42       13.52      8.85 o 
  -9   0  11       24.66       31.43      5.71 o 
  -7   0  11      120.32      123.10      8.51 o 
  -5   0  11      649.85      667.59     27.52 o 
  -3   0  11       35.37       28.81      6.76 o 
  -1   0  11       22.27       18.43      3.51 o 
   1   0  11        1.49        0.80      2.50 o 
   3   0  11       30.88       25.38      4.61 o 
   5   0  11      207.08      214.40     16.26 o 
   7   0  11        2.06       -4.02      5.96 o 
 -11   1  11        5.15        8.63      5.45 o 
 -10   1  11        7.84        4.85      4.09 o 
  -9   1  11        7.41        7.10      3.11 o 
  -8   1  11        0.05       -2.31      2.31 o 
  -7   1  11        0.22       -2.18      2.18 o 
  -6   1  11        8.07        7.39      2.39 o 
  -5   1  11        6.08        6.06      2.06 o 
  -4   1  11     1275.35     1270.00     29.78 o 
  -3   1  11      303.09      318.24     12.29 o 
  -2   1  11      577.71      548.72     13.46 o 
  -1   1  11       88.89       73.28      4.29 o 
   0   1  11       52.95       47.88      3.60 o 
   1   1  11       48.79       48.27      3.05 o 
   2   1  11        2.36        1.83      2.76 o 
   3   1  11       65.31       63.22      5.78 o 
   4   1  11       16.55        4.51      3.98 o 
   5   1  11       92.18       88.28      8.47 o 
   6   1  11       62.57       60.34     11.27 o 
   7   1  11       19.28       22.15      6.30 o 
   8   1  11      145.38      171.45     13.09 o 
 -11   2  11       45.89       48.52     13.14 o 
 -10   2  11        0.16       -0.62      3.79 o 
  -9   2  11       80.76       77.21     11.90 o 
  -8   2  11       51.13       50.37      4.63 o 
  -7   2  11        6.25       10.50      2.68 o 
  -6   2  11       43.86       58.18      3.69 o 
  -5   2  11       77.52       72.70      4.25 o 
  -4   2  11      107.04      103.57      5.62 o 
  -3   2  11       97.24       82.77      6.94 o 
  -2   2  11        7.79        4.28      2.52 o 
  -1   2  11       95.54       90.41      4.07 o 
   0   2  11        3.70        4.87      2.06 o 
   1   2  11        0.43        1.31      1.74 o 
   2   2  11       10.35        9.67      2.69 o 
   3   2  11        4.37        4.03      2.64 o 
   4   2  11       15.55       13.71      3.53 o 
   5   2  11       50.12       59.85      7.05 o 
   6   2  11        1.47        2.26      4.72 o 
   7   2  11       28.23       35.80      7.05 o 
   8   2  11       29.27       27.25      7.40 o 
 -11   3  11        6.51       10.49      4.43 o 
 -10   3  11        3.11        0.30      4.21 o 
  -9   3  11        2.53        3.12      3.26 o 
  -8   3  11        3.51        2.01      2.81 o 
  -7   3  11       11.77       10.05      3.23 o 
  -6   3  11       26.72       36.05      3.03 o 
  -5   3  11       54.29       64.30      3.85 o 
  -4   3  11       42.28       36.23      5.39 o 
  -3   3  11      133.20      121.68      5.00 o 
  -2   3  11      204.84      214.94     10.29 o 
  -1   3  11      963.19      947.95     28.53 o 
   0   3  11      162.39      150.48      4.96 o 
   1   3  11      101.57       85.10      3.76 o 
   2   3  11        1.31        1.93      2.02 o 
   3   3  11      353.79      336.87      8.33 o 
   4   3  11        7.33        2.39      3.98 o 
   5   3  11       61.91       71.35     11.75 o 
   6   3  11        0.91       -4.05      4.05 o 
   7   3  11      151.99      170.18     12.57 o 
   8   3  11       14.84       19.41      6.51 o 
 -11   4  11        9.22       14.28      5.08 o 
 -10   4  11       58.80       70.43      6.08 o 
  -9   4  11        0.07       -2.76      2.95 o 
  -8   4  11       36.00       45.49      4.62 o 
  -7   4  11       39.91       38.86      7.90 o 
  -6   4  11       47.62       50.59      4.00 o 
  -5   4  11        1.61        1.63      1.69 o 
  -4   4  11        0.37       -0.10      1.57 o 
  -3   4  11       10.73       11.58      2.45 o 
  -2   4  11      229.25      222.90      7.80 o 
  -1   4  11      249.08      244.26     11.29 o 
   0   4  11      247.33      243.76      8.60 o 
   1   4  11      120.06      118.79      5.55 o 
   2   4  11       38.42       46.74      3.31 o 
   3   4  11      414.45      398.01      8.82 o 
   4   4  11       63.34       55.67      6.70 o 
   5   4  11        0.28       -3.30      4.43 o 
   6   4  11       13.08       19.52      5.66 o 
   7   4  11       32.81       34.92      6.98 o 
   8   4  11       36.17       36.54     10.95 o 
 -11   5  11        0.76        1.47      4.46 o 
 -10   5  11        0.45        1.57      4.67 o 
  -9   5  11       13.70       20.98      3.94 o 
  -8   5  11       15.25       19.01      3.76 o 
  -7   5  11       43.73       56.85      4.84 o 
  -6   5  11       36.49       30.76      3.47 o 
  -5   5  11       87.63      106.07      4.99 o 
  -4   5  11      147.72      144.08      4.98 o 
  -3   5  11       83.42       82.03      7.10 o 
  -2   5  11      209.52      201.86      7.49 o 
  -1   5  11      227.39      220.99      7.84 o 
   0   5  11       70.94       66.51      3.45 o 
   1   5  11      246.57      212.73      5.87 o 
   2   5  11       73.26       67.06      4.82 o 
   3   5  11        5.81        4.32      2.96 o 
   4   5  11       11.71        7.77      3.35 o 
   5   5  11       89.07       88.60      6.61 o 
   6   5  11        1.43        3.08      5.88 o 
   7   5  11      148.55      128.61     16.26 o 
 -10   6  11       16.62       20.78      5.08 o 
  -9   6  11       14.95        8.51      4.36 o 
  -8   6  11       31.63       26.16      4.07 o 
  -7   6  11        5.08        8.41      3.31 o 
  -6   6  11        2.27        0.96      2.06 o 
  -5   6  11       99.50       95.93      4.54 o 
  -4   6  11        6.80        8.45      2.27 o 
  -3   6  11       46.80       44.66      3.25 o 
  -2   6  11        4.25        0.30      2.14 o 
  -1   6  11        6.97        5.06      2.57 o 
   0   6  11      269.82      272.35      7.17 o 
   1   6  11       62.99       64.51      4.98 o 
   2   6  11      660.15      664.07     13.44 o 
   3   6  11      237.11      260.46      9.19 o 
   4   6  11       84.38       86.82     11.66 o 
   5   6  11       44.46       54.15      6.92 o 
   6   6  11      104.74      119.81      9.97 o 
   7   6  11        1.54        1.76      5.29 o 
 -10   7  11        4.45       -1.63     10.38 o 
  -9   7  11        0.24        4.59      4.42 o 
  -8   7  11       27.91       25.13      4.29 o 
  -7   7  11       54.71       58.49      4.12 o 
  -6   7  11      129.26      146.99      7.38 o 
  -5   7  11        7.33        9.02      2.26 o 
  -4   7  11       17.15       16.63      2.50 o 
  -3   7  11        2.59        2.29      2.04 o 
  -2   7  11      302.63      314.51      9.07 o 
  -1   7  11       12.90        8.48      3.21 o 
   0   7  11       70.59       67.90      4.73 o 
   1   7  11      553.39      518.33     11.26 o 
   2   7  11      117.16      121.50      8.62 o 
   3   7  11       40.04       43.19      5.98 o 
   4   7  11        2.55        6.36      4.24 o 
   5   7  11        1.22        5.84      4.56 o 
   6   7  11       14.55       19.34      5.84 o 
   7   7  11       36.98       42.13      7.47 o 
  -9   8  11       43.23       56.36      6.83 o 
  -8   8  11       15.29       12.14      3.32 o 
  -7   8  11       34.33       41.76      3.96 o 
  -6   8  11        0.47       -0.21      2.51 o 
  -5   8  11       58.81       54.83      3.89 o 
  -4   8  11       69.06       56.78      4.42 o 
  -3   8  11      152.10      148.09      6.47 o 
  -2   8  11       12.09       14.16      3.24 o 
  -1   8  11      132.34      126.84     12.72 o 
   0   8  11       20.00       17.15      4.21 o 
   1   8  11      140.13      147.56      8.97 o 
   2   8  11       12.76       13.90      4.54 o 
   3   8  11      208.13      235.93     11.65 o 
   4   8  11       11.25       10.11      4.60 o 
   5   8  11      103.43      108.91     19.80 o 
   6   8  11       43.89       54.40      7.95 o 
  -9   9  11       10.64        8.19      7.24 o 
  -8   9  11       10.46       13.38      4.86 o 
  -7   9  11       56.80       47.25      6.28 o 
  -6   9  11       42.86       37.16      6.27 o 
  -5   9  11        0.68        0.16      4.31 o 
  -4   9  11      111.95      114.05      9.27 o 
  -3   9  11        8.18        1.36      5.79 o 
  -2   9  11       53.51       56.01      9.17 o 
  -1   9  11        5.07        2.41      5.15 o 
   0   9  11       33.85       37.05      8.85 o 
   1   9  11       35.10       29.90      8.53 o 
   2   9  11      185.36      192.08     23.10 o 
   3   9  11       12.44       15.41      4.95 o 
   4   9  11       27.26       30.08      6.31 o 
   5   9  11       10.24       12.85      5.27 o 
   6   9  11       10.29       23.98      8.53 o 
  -8  10  11        2.21       -2.67      6.31 o 
  -7  10  11       25.62       32.35      5.82 o 
  -6  10  11        3.09       -1.11      4.02 o 
  -5  10  11        0.76        1.28      4.64 o 
  -4  10  11       50.38       34.59      6.20 o 
  -3  10  11        0.65        1.87      5.15 o 
  -2  10  11       80.88       79.84     10.46 o 
  -1  10  11       42.64       46.04      8.69 o 
   0  10  11       77.26       85.40      7.56 o 
   1  10  11      147.59      136.27      9.59 o 
   2  10  11      152.17      153.50     10.38 o 
   3  10  11       49.72       46.63      6.77 o 
   4  10  11       48.15       65.99     10.38 o 
   5  10  11        3.16        6.08      5.06 o 
  -7  11  11       43.20       52.25      6.81 o 
  -6  11  11        1.65        7.52      4.61 o 
  -5  11  11       42.74       40.00      7.00 o 
  -4  11  11        0.81        4.29      4.59 o 
  -3  11  11       18.93       18.86      5.56 o 
  -2  11  11       15.96        9.82      6.28 o 
  -1  11  11       11.96       16.90      7.24 o 
   0  11  11        8.50        1.13      5.63 o 
   1  11  11       31.15       32.84      8.69 o 
   2  11  11        5.42        7.73      7.08 o 
   3  11  11       17.02       36.38      9.82 o 
   4  11  11        0.12       -1.13      7.24 o 
  -6  12  11       35.45       39.08      8.72 o 
  -5  12  11        3.49        1.62      5.30 o 
  -4  12  11        4.13        7.59      5.07 o 
  -3  12  11        1.01        0.02      9.09 o 
  -2  12  11        1.14        2.25      5.47 o 
  -1  12  11        1.16        2.41      5.79 o 
   0  12  11       42.61       45.55      9.17 o 
   1  12  11       63.00       64.71     10.95 o 
   2  12  11       28.99       37.02      9.82 o 
   3  12  11       39.47       34.61     10.14 o 
  -4  13  11        2.37       -7.00      7.00 o 
  -3  13  11        7.07        8.59     12.80 o 
  -2  13  11        0.12       -1.61      6.12 o 
  -1  13  11        0.16       11.75      7.08 o 
   0  13  11        8.76        5.31      6.60 o 
   1  13  11        4.97        9.98      7.57 o 
 -10   0  12        8.63       10.23      5.20 o 
  -8   0  12        1.16        2.25      3.90 o 
  -6   0  12      641.02      649.21     14.64 o 
  -4   0  12      366.60      321.44     18.83 o 
  -2   0  12       75.58       77.30      6.53 o 
   0   0  12      165.93      167.00      8.91 o 
   2   0  12      100.28      113.47      8.27 o 
   4   0  12       81.82       89.01     12.07 o 
   6   0  12      173.06      176.74     17.54 o 
   8   0  12      107.67      119.92     16.26 o 
 -11   1  12       17.55       17.57      6.94 o 
 -10   1  12       11.28        3.02      3.96 o 
  -9   1  12        2.94        4.80      3.23 o 
  -8   1  12        5.84       -0.56      2.34 o 
  -7   1  12       24.66       16.43      2.82 o 
  -6   1  12       37.20       37.89      3.48 o 
  -5   1  12       99.50       85.47      5.29 o 
  -4   1  12        2.32        2.13      4.35 o 
  -3   1  12      118.57      106.43      8.25 o 
  -2   1  12       26.93       17.30      3.44 o 
  -1   1  12      227.19      197.33     16.01 o 
   0   1  12      147.51      126.21      7.57 o 
   1   1  12      459.53      417.18     10.15 o 
   2   1  12      736.53      681.03     22.33 o 
   3   1  12      130.91      122.53      7.36 o 
   4   1  12       21.76       16.10      5.24 o 
   5   1  12       15.34       17.43      5.63 o 
   6   1  12        1.43       -4.14      4.14 o 
   7   1  12        0.04       -3.22      4.67 o 
   8   1  12        5.94       -1.76      5.56 o 
 -11   2  12        1.11        1.92      6.76 o 
 -10   2  12        4.24        1.06      3.56 o 
  -9   2  12        0.22       -0.94      2.93 o 
  -8   2  12       15.99       12.89      3.04 o 
  -7   2  12       78.73       77.11      4.26 o 
  -6   2  12      142.02      152.59      6.20 o 
  -5   2  12      561.83      553.07     11.44 o 
  -4   2  12      194.35      192.72      6.93 o 
  -3   2  12        8.62       11.31      3.09 o 
  -2   2  12      205.74      198.88      7.82 o 
  -1   2  12       23.41       28.60      3.23 o 
   0   2  12       20.77       18.14      2.87 o 
   1   2  12      255.93      232.52      5.74 o 
   2   2  12      142.85      123.33      6.16 o 
   3   2  12       38.21       38.56      7.38 o 
   4   2  12        4.92        5.17      4.32 o 
   5   2  12      426.02      434.84     24.14 o 
   6   2  12      106.99      112.65     10.16 o 
   7   2  12      253.58      327.70     16.22 o 
   8   2  12      142.26      161.54     13.24 o 
 -11   3  12        8.61       10.64      6.18 o 
 -10   3  12       14.75        8.68      4.02 o 
  -9   3  12       42.57       47.66      4.90 o 
  -8   3  12        2.91        3.64      3.53 o 
  -7   3  12      111.85      129.70      6.51 o 
  -6   3  12      403.77      396.14      9.43 o 
  -5   3  12        7.70       15.92      2.70 o 
  -4   3  12       60.76       54.92      8.92 o 
  -3   3  12       47.60       42.16      4.31 o 
  -2   3  12      548.43      553.13     13.92 o 
  -1   3  12       11.23       17.28      3.38 o 
   0   3  12      214.39      218.06      7.13 o 
   1   3  12       66.00       64.47      3.44 o 
   2   3  12      228.96      230.80      8.45 o 
   3   3  12       10.07        6.50      3.48 o 
   4   3  12       56.11       42.34      6.60 o 
   5   3  12       62.29       59.61      7.68 o 
   6   3  12        1.47        2.60      5.23 o 
   7   3  12       62.51       98.35     10.41 o 
   8   3  12       14.49       27.69     10.78 o 
 -10   4  12        0.62       -3.34      3.34 o 
  -9   4  12       26.62       30.44      5.25 o 
  -8   4  12        0.72        3.52      2.99 o 
  -7   4  12       81.90       99.35      6.11 o 
  -6   4  12      211.65      183.50      6.76 o 
  -5   4  12        3.18        2.66      2.91 o 
  -4   4  12        0.14       -1.67      1.67 o 
  -3   4  12      264.53      279.16      9.27 o 
  -2   4  12        2.56        6.37      2.75 o 
  -1   4  12      576.08      544.58     13.88 o 
   0   4  12        9.72       10.72      2.80 o 
   1   4  12      211.31      194.33      5.57 o 
   2   4  12       14.43       11.37      2.64 o 
   3   4  12      239.85      236.05      7.56 o 
   4   4  12        7.89        2.80      4.95 o 
   5   4  12       57.97       64.27      9.42 o 
   6   4  12       28.25       31.15      6.59 o 
   7   4  12      162.29      184.46     19.64 o 
 -10   5  12       23.63       35.18      6.85 o 
  -9   5  12       15.37       17.88      4.13 o 
  -8   5  12       19.33       28.53      4.28 o 
  -7   5  12       24.09       28.10      4.08 o 
  -6   5  12      245.23      236.97      9.40 o 
  -5   5  12      189.17      167.05      7.00 o 
  -4   5  12        2.19        1.73      2.29 o 
  -3   5  12        0.03       -2.09      2.09 o 
  -2   5  12       29.28       25.12      3.60 o 
  -1   5  12       31.78       24.07      5.21 o 
   0   5  12      392.74      414.73     14.47 o 
   1   5  12      295.77      300.65      7.12 o 
   2   5  12       39.14       40.43      3.63 o 
   3   5  12       19.86       30.07      4.05 o 
   4   5  12      166.37      154.06      9.18 o 
   5   5  12        1.85       -0.90      3.48 o 
   6   5  12       40.71       56.34     11.75 o 
   7   5  12        2.86        1.29      7.24 o 
 -10   6  12        7.08        8.97      5.79 o 
  -9   6  12       29.45       46.76      5.96 o 
  -8   6  12       10.61       14.31      4.20 o 
  -7   6  12        4.46        6.90      2.78 o 
  -6   6  12       55.37       56.75      4.51 o 
  -5   6  12       14.85       10.67      2.48 o 
  -4   6  12       44.80       47.68      3.50 o 
  -3   6  12       57.46       55.32      4.01 o 
  -2   6  12       98.86       85.29      5.63 o 
  -1   6  12      145.95      143.54      8.34 o 
   0   6  12       37.65       37.25      4.18 o 
   1   6  12        0.47       -1.59      2.68 o 
   2   6  12        3.06        8.13      3.93 o 
   3   6  12        1.94        6.08      3.26 o 
   4   6  12       69.51       77.88     11.43 o 
   5   6  12       67.11       65.72      9.66 o 
   6   6  12       17.33       22.69      6.11 o 
  -9   7  12       52.66       69.59      7.48 o 
  -8   7  12       29.75       40.95      4.41 o 
  -7   7  12       15.14       13.14      3.28 o 
  -6   7  12       51.74       46.93      4.19 o 
  -5   7  12       25.76       25.54      2.96 o 
  -4   7  12       38.00       30.96      3.40 o 
  -3   7  12        3.17        6.19      2.45 o 
  -2   7  12       15.13       14.42      3.05 o 
  -1   7  12      122.65      127.49      6.31 o 
   0   7  12       20.50       16.63      3.31 o 
   1   7  12       84.12       71.77      6.94 o 
   2   7  12       65.56       57.14     10.30 o 
   3   7  12       71.83       60.84     10.78 o 
   4   7  12       60.63       66.80     11.91 o 
   5   7  12      128.78      122.01     15.77 o 
   6   7  12        1.51       -3.22      7.57 o 
  -9   8  12       22.59       23.34      6.72 o 
  -8   8  12       31.57       39.18      6.39 o 
  -7   8  12       20.63       12.91      3.38 o 
  -6   8  12        1.53       -2.27      2.67 o 
  -5   8  12       47.43       56.09      4.73 o 
  -4   8  12      117.15      125.63     11.02 o 
  -3   8  12        2.15       -0.78      3.31 o 
  -2   8  12       97.37       89.96     10.30 o 
  -1   8  12        5.54        7.24      5.63 o 
   0   8  12       86.53       91.59     12.07 o 
   1   8  12       20.55       25.43      7.73 o 
   2   8  12       82.62       68.09     11.27 o 
   3   8  12       13.54       24.79      9.01 o 
   4   8  12        1.67        5.79      7.57 o 
   5   8  12        9.64       14.00      8.69 o 
  -8   9  12        5.51        8.80      4.82 o 
  -7   9  12       33.39       35.38      5.82 o 
  -6   9  12       19.51       23.38      6.36 o 
  -5   9  12        3.11        1.47      3.08 o 
  -4   9  12      120.81       95.42      8.81 o 
  -3   9  12       49.37       51.65      6.93 o 
  -2   9  12       21.07       19.96      7.24 o 
  -1   9  12        9.41        4.83      5.79 o 
   0   9  12        3.18        8.53      6.12 o 
   1   9  12        2.62       10.30      6.28 o 
   2   9  12       71.95       61.97     11.27 o 
   3   9  12       31.34       30.74      9.66 o 
   4   9  12       26.84       28.49      9.66 o 
   5   9  12        0.01       -1.29      7.08 o 
  -7  10  12        5.90        9.66      5.04 o 
  -6  10  12        4.23       11.26      6.71 o 
  -5  10  12       24.81       31.21      6.51 o 
  -4  10  12       46.08       49.91      7.21 o 
  -3  10  12        1.07        0.37      4.62 o 
  -2  10  12       31.70       29.13      7.89 o 
  -1  10  12       14.36       -0.16      5.96 o 
   0  10  12        9.36       22.86      7.89 o 
   1  10  12        3.52        2.74      6.12 o 
   2  10  12        7.83       -2.41      6.60 o 
   3  10  12        0.01        2.09      6.60 o 
   4  10  12        4.65       12.39      8.37 o 
  -6  11  12       51.40       45.36      6.49 o 
  -5  11  12        0.87       -2.45      4.83 o 
  -4  11  12        4.99        5.32      5.16 o 
  -3  11  12        2.66        2.09      6.44 o 
  -2  11  12       11.02       -2.09      5.79 o 
  -1  11  12        3.30        4.19      6.28 o 
   0  11  12       18.49       19.80      7.89 o 
   1  11  12        3.00       -3.06      6.28 o 
   2  11  12       13.08       16.26      8.21 o 
   3  11  12        2.13        4.83      7.73 o 
  -5  12  12       26.20       44.14      7.66 o 
  -4  12  12        5.42       10.91      5.53 o 
  -3  12  12        3.68        9.01      7.24 o 
  -2  12  12        0.15       -5.47      5.96 o 
  -1  12  12        1.34       -0.16      6.12 o 
   0  12  12        0.19        2.41      6.28 o 
   1  12  12        0.14       12.56      7.89 o 
   2  12  12       22.42       23.82      9.34 o 
  -9   0  13       46.91       70.33     12.88 o 
  -7   0  13       11.28        7.08      6.76 o 
  -5   0  13       75.28       89.66     11.75 o 
  -3   0  13      125.77      119.43     12.88 o 
  -1   0  13      162.43      165.60      9.12 o 
   1   0  13      541.03      525.12     17.21 o 
   3   0  13      248.24      272.99     18.67 o 
   5   0  13       13.89       28.01      8.85 o 
   7   0  13       37.28       30.90     10.46 o 
 -10   1  13        1.23       -3.74      3.74 o 
  -9   1  13        0.28       -3.38      4.14 o 
  -8   1  13        9.27       14.88      3.32 o 
  -7   1  13        0.37       -0.31      2.67 o 
  -6   1  13      262.27      289.34      9.71 o 
  -5   1  13        4.71       -2.74      4.03 o 
  -4   1  13      143.58      143.39      9.95 o 
  -3   1  13       17.44       16.24      3.62 o 
  -2   1  13       84.91       75.46      5.67 o 
  -1   1  13      223.05      187.45      8.08 o 
   0   1  13        4.21        5.22      2.42 o 
   1   1  13       10.12        8.44      3.27 o 
   2   1  13      197.54      168.77     21.49 o 
   3   1  13        1.13       -3.71      3.75 o 
   4   1  13      121.07      128.45     10.78 o 
   5   1  13       14.63       12.50      5.33 o 
   6   1  13       23.41       24.58      7.48 o 
   7   1  13        1.23       12.04      6.14 o 
 -10   2  13        5.70        9.70      5.79 o 
  -9   2  13        6.30       12.61      4.52 o 
  -8   2  13       15.05       14.56      4.24 o 
  -7   2  13       21.13       23.17      6.41 o 
  -6   2  13       74.95       65.92      5.37 o 
  -5   2  13       49.01       52.22      4.97 o 
  -4   2  13      203.83      177.86     10.12 o 
  -3   2  13      297.05      299.32     10.23 o 
  -2   2  13      139.87      122.83      6.89 o 
  -1   2  13       16.02        8.80      2.83 o 
   0   2  13      225.82      236.61      7.78 o 
   1   2  13        0.53        0.56      2.78 o 
   2   2  13        3.01        8.19      3.33 o 
   3   2  13        1.63       -3.76      3.76 o 
   4   2  13        6.28       10.41      4.97 o 
   5   2  13        2.75       -1.46     10.78 o 
   6   2  13       11.08        7.84      5.75 o 
   7   2  13       10.22       11.50      6.20 o 
 -10   3  13        0.06        4.59      4.36 o 
  -9   3  13       25.78       23.97      5.13 o 
  -8   3  13       25.15       25.81      4.90 o 
  -7   3  13       72.55       88.21      5.81 o 
  -6   3  13        4.02        2.18      3.20 o 
  -5   3  13      255.16      260.59     11.68 o 
  -4   3  13       64.83       64.93      5.46 o 
  -3   3  13      188.88      203.77      8.51 o 
  -2   3  13       22.37       26.90      3.93 o 
  -1   3  13      189.71      174.32      6.77 o 
   0   3  13       15.57       13.86      3.50 o 
   1   3  13      130.68      118.15      7.06 o 
   2   3  13      491.42      477.61     13.87 o 
   3   3  13       76.10       96.12      9.09 o 
   4   3  13       40.19       32.75      6.92 o 
   5   3  13      144.78      169.81     12.35 o 
   6   3  13      118.68      141.49     11.78 o 
   7   3  13       67.36       86.68     10.07 o 
 -10   4  13       14.21       10.13      4.88 o 
  -9   4  13        0.13        0.77      4.01 o 
  -8   4  13       24.54       23.93      4.86 o 
  -7   4  13       13.62       18.93      3.70 o 
  -6   4  13      117.29      107.35      7.02 o 
  -5   4  13        0.13        2.13      2.58 o 
  -4   4  13       77.49       74.72      4.72 o 
  -3   4  13       44.29       37.83      4.48 o 
  -2   4  13      104.34       99.81      6.32 o 
  -1   4  13       12.18        6.77      3.09 o 
   0   4  13      104.60      113.74      6.88 o 
   1   4  13        9.01        6.70      3.29 o 
   2   4  13       76.91       78.03      6.16 o 
   3   4  13       15.10       12.38      5.04 o 
   4   4  13        7.28        8.98      7.89 o 
   5   4  13       26.60       25.89      7.16 o 
   6   4  13        0.98       -1.29      7.40 o 
 -10   5  13        0.15        6.92      7.89 o 
  -9   5  13       31.49       44.97      6.73 o 
  -8   5  13        6.38        4.04      3.51 o 
  -7   5  13       13.70       24.38      3.97 o 
  -6   5  13       21.96       22.57      4.13 o 
  -5   5  13        0.34       -0.01      2.20 o 
  -4   5  13       22.84       14.60      2.90 o 
  -3   5  13       55.35       54.88      4.91 o 
  -2   5  13       88.04       74.94      5.57 o 
  -1   5  13       80.90       77.27      6.87 o 
   0   5  13        0.11       -0.69      2.92 o 
   1   5  13       35.93       38.02      4.68 o 
   2   5  13        6.53        4.91      3.41 o 
   3   5  13       86.57      103.82     16.98 o 
   4   5  13        4.01        3.86      6.44 o 
   5   5  13      173.38      200.72     19.80 o 
   6   5  13        2.55        2.25      7.89 o 
  -9   6  13        4.06       16.35      6.43 o 
  -8   6  13        5.21       12.28      4.14 o 
  -7   6  13        0.51        1.91      2.71 o 
  -6   6  13        0.01        5.55      2.86 o 
  -5   6  13        9.45        6.68      2.77 o 
  -4   6  13        0.03       -2.60      2.60 o 
  -3   6  13       13.76       11.85      4.16 o 
  -2   6  13       65.69       63.63      5.19 o 
  -1   6  13      176.84      170.75      7.60 o 
   0   6  13       65.73       63.25      5.43 o 
   1   6  13      216.87      227.68      8.96 o 
   2   6  13      129.12      113.79      9.38 o 
   3   6  13      124.26      152.59     16.58 o 
   4   6  13        8.44        6.92      7.24 o 
   5   6  13        5.20        3.86      7.57 o 
  -9   7  13        0.26        4.02      8.05 o 
  -8   7  13       31.32       31.48      4.33 o 
  -7   7  13        5.52        7.04      3.12 o 
  -6   7  13        7.27        5.53      3.52 o 
  -5   7  13        1.94        4.21      3.10 o 
  -4   7  13       58.98       60.53      8.53 o 
  -3   7  13       19.87       20.60      3.67 o 
  -2   7  13        0.89        2.58      2.84 o 
  -1   7  13        1.63        2.75      3.60 o 
   0   7  13        8.78        9.74      3.81 o 
   1   7  13       28.57       32.51      8.37 o 
   2   7  13      196.72      204.90     16.74 o 
   3   7  13       53.48       50.38     11.11 o 
   4   7  13       13.07        5.47      7.08 o 
   5   7  13       30.30       19.96      9.66 o 
  -8   8  13        4.81       -1.60      6.33 o 
  -7   8  13        0.06       -0.21      4.11 o 
  -6   8  13        1.53        5.80      3.23 o 
  -5   8  13      191.20      203.04     10.46 o 
  -4   8  13        9.55       13.38      3.50 o 
  -3   8  13       24.65       27.18      5.23 o 
  -2   8  13        0.00        7.67      3.39 o 
  -1   8  13       27.55       33.48      8.85 o 
   0   8  13        0.73        3.22      6.28 o 
   1   8  13        4.29        4.02      6.60 o 
   2   8  13       19.90       36.38      9.98 o 
   3   8  13       59.93       51.35     11.27 o 
   4   8  13        8.57       17.38      8.69 o 
  -7   9  13       11.64       18.52      5.62 o 
  -6   9  13       36.51       42.10      7.37 o 
  -5   9  13        9.78       13.68      7.97 o 
  -4   9  13       78.11       94.07      6.43 o 
  -3   9  13        0.56        7.08      6.92 o 
  -2   9  13        7.88        7.40      6.92 o 
  -1   9  13        0.47       -4.99      4.99 o 
   0   9  13        7.41        9.82      6.76 o 
   1   9  13      107.67      104.30     13.20 o 
   2   9  13       19.21       18.03      8.53 o 
   3   9  13        0.89        4.02      7.24 o 
   4   9  13       38.09       53.92     11.75 o 
  -6  10  13        6.57       -3.09      4.95 o 
  -5  10  13        5.24        2.57      5.16 o 
  -4  10  13       23.36       29.02      7.81 o 
  -3  10  13       20.80       14.00      7.57 o 
  -2  10  13       26.80       27.36      8.69 o 
  -1  10  13        9.22       -0.32      5.96 o 
   0  10  13        5.78        2.74      6.44 o 
   1  10  13       40.97       33.48      9.17 o 
   2  10  13        3.34       -4.19      6.76 o 
   3  10  13        0.35        1.13      7.57 o 
  -5  11  13        0.08        6.46      5.66 o 
  -4  11  13        8.31        6.21      5.50 o 
  -3  11  13        0.90       -1.13      6.12 o 
  -2  11  13        8.08        3.54      6.60 o 
  -1  11  13       10.53       -0.64      6.60 o 
   0  11  13        3.72       -4.67      6.12 o 
   1  11  13        0.00        2.41      7.40 o 
   2  11  13        2.87        9.98      8.37 o 
  -2  12  13       37.28       41.85      9.98 o 
  -1  12  13        1.69       -4.35      6.28 o 
 -10   0  14        0.78       -6.76      6.76 o 
  -8   0  14        5.18        2.86      4.37 o 
  -6   0  14       36.02       47.85      6.41 o 
  -4   0  14        0.41       -3.54      5.31 o 
  -2   0  14      144.74      101.08     12.56 o 
   0   0  14        0.96        1.13      5.47 o 
   2   0  14        7.43       -0.16      6.12 o 
   4   0  14      122.15      118.15     15.13 o 
   6   0  14      174.72      198.79     20.44 o 
 -10   1  14        0.20       -4.86      4.86 o 
  -9   1  14        0.86       -3.72      3.72 o 
  -8   1  14        0.80       -3.17      3.53 o 
  -7   1  14        8.16        7.38      3.21 o 
  -6   1  14       23.58       23.23      4.29 o 
  -5   1  14       72.00       72.20     15.53 o 
  -4   1  14        1.34       -3.58      3.58 o 
  -3   1  14      389.35      361.71     11.65 o 
  -2   1  14       85.58       76.50      6.74 o 
  -1   1  14      208.36      200.64      9.09 o 
   0   1  14       53.82       46.21      6.49 o 
   1   1  14       65.98       67.03      7.57 o 
   2   1  14      169.66      159.80     14.33 o 
   3   1  14       22.23       23.70      5.92 o 
   4   1  14       14.06       15.14      5.73 o 
   5   1  14        0.01       -4.73      5.31 o 
   6   1  14      105.36      114.53     11.38 o 
 -10   2  14        0.71        0.13      4.46 o 
  -9   2  14       14.46       13.75      4.56 o 
  -8   2  14       46.70       45.23      6.10 o 
  -7   2  14       36.79       39.34      5.44 o 
  -6   2  14      131.01      134.00     10.76 o 
  -5   2  14        3.82        1.45      4.44 o 
  -4   2  14       55.12       63.99      5.86 o 
  -3   2  14       27.00       20.16      4.17 o 
  -2   2  14        0.02       -2.78      2.78 o 
  -1   2  14       37.93       31.93      4.46 o 
   0   2  14        9.12        5.70      3.81 o 
   1   2  14       57.77       54.55      7.06 o 
   2   2  14       51.22       47.51     12.56 o 
   3   2  14      152.90      192.06     12.23 o 
   4   2  14       48.09       50.57     11.99 o 
   5   2  14      159.76      160.15     12.52 o 
   6   2  14       97.86      137.19     12.20 o 
 -10   3  14        0.65       -1.12      5.59 o 
  -9   3  14       11.36       12.48      4.75 o 
  -8   3  14        6.49        2.72      3.92 o 
  -7   3  14       23.06       19.36      4.63 o 
  -6   3  14       22.13       24.00      5.59 o 
  -5   3  14       31.78       33.99      4.84 o 
  -4   3  14      286.41      255.07      9.76 o 
  -3   3  14        5.09       -1.62      3.08 o 
  -2   3  14      143.17      140.50      7.81 o 
  -1   3  14       16.45       13.40      3.75 o 
   0   3  14       93.27       95.74      7.31 o 
   1   3  14        0.01       -3.70      3.70 o 
   2   3  14       24.81       17.82      5.52 o 
   3   3  14        1.52        0.71      4.33 o 
   4   3  14        0.44        1.25      5.06 o 
   5   3  14       11.41       12.46      6.02 o 
   6   3  14        0.40       -4.93      4.93 o 
  -9   4  14       28.10       41.99      6.17 o 
  -8   4  14        5.88        7.26      4.37 o 
  -7   4  14       12.07       16.91      4.61 o 
  -6   4  14       30.56       27.80      4.64 o 
  -5   4  14       39.13       44.44      5.13 o 
  -4   4  14        9.98       11.06      3.57 o 
  -3   4  14      113.65      113.75      8.89 o 
  -2   4  14      195.64      175.09      8.32 o 
  -1   4  14       13.64       13.03      3.71 o 
   0   4  14        0.25        0.69      2.98 o 
   1   4  14      138.72      153.83      9.66 o 
   2   4  14        2.07       -2.59      4.27 o 
   3   4  14      109.62       98.17      9.44 o 
   4   4  14        0.29       -1.93      4.55 o 
   5   4  14      245.79      197.34     20.12 o 
   6   4  14        0.03       -5.63      7.57 o 
  -9   5  14        1.06        2.41      7.89 o 
  -8   5  14        0.29       -2.79      3.84 o 
  -7   5  14       35.11       37.84      5.66 o 
  -6   5  14        2.47        8.33      3.47 o 
  -5   5  14        0.57        2.63      3.11 o 
  -4   5  14       12.63       15.20      3.74 o 
  -3   5  14       68.44       66.57      5.72 o 
  -2   5  14      189.18      197.22      8.61 o 
  -1   5  14       38.21       37.02      5.08 o 
   0   5  14      113.81      120.33      7.41 o 
   1   5  14       50.23       52.96      5.37 o 
   2   5  14        7.47        3.47      4.65 o 
   3   5  14        1.77       -4.14      4.14 o 
   4   5  14        6.37        8.53      8.53 o 
   5   5  14        0.89       -0.97      7.08 o 
  -9   6  14       46.51       53.12     11.91 o 
  -8   6  14        3.89       -3.31      3.31 o 
  -7   6  14        8.64       11.81      4.06 o 
  -6   6  14        5.71        3.03      3.35 o 
  -5   6  14        3.08        3.58      3.20 o 
  -4   6  14        0.03       -2.84      2.84 o 
  -3   6  14       67.48       65.87      5.58 o 
  -2   6  14        0.18       -3.28      4.35 o 
  -1   6  14      123.09      120.20      9.27 o 
   0   6  14       33.59       31.39      5.81 o 
   1   6  14       24.47       28.51      5.37 o 
   2   6  14        0.66        1.77      6.76 o 
   3   6  14      131.65      117.02     15.13 o 
   4   6  14       19.11       14.97      8.21 o 
  -8   7  14        8.57       17.22      9.17 o 
  -7   7  14        0.20       -2.25      3.40 o 
  -6   7  14       33.49       50.47      6.28 o 
  -5   7  14       40.20       45.97     10.38 o 
  -4   7  14        0.18       -0.80      3.39 o 
  -3   7  14       30.02       31.32      6.36 o 
  -2   7  14        1.31        5.48      4.83 o 
  -1   7  14       82.22       85.58      9.58 o 
   0   7  14       10.18       -0.79      3.67 o 
   1   7  14       75.50       69.86     12.23 o 
   2   7  14       22.73       15.29      8.05 o 
   3   7  14        1.38        7.57      8.05 o 
   4   7  14       44.00       51.51     12.23 o 
  -7   8  14        0.77       -4.21      5.63 o 
  -6   8  14       67.96       81.61     13.36 o 
  -5   8  14       22.66       18.90      4.43 o 
  -4   8  14      117.81      111.27      7.86 o 
  -3   8  14       10.81        9.62      3.90 o 
  -2   8  14       44.19       53.16      5.80 o 
  -1   8  14       15.83       28.33      8.85 o 
   0   8  14       69.70       63.42     11.43 o 
   1   8  14       11.52       24.31      8.53 o 
   2   8  14      102.35      142.93     16.74 o 
   3   8  14        1.23       -6.92      6.92 o 
  -6   9  14       16.06       17.54      9.34 o 
  -5   9  14       11.08        7.73      8.37 o 
  -4   9  14        5.28        8.53      7.24 o 
  -3   9  14       10.23       27.52      8.53 o 
  -2   9  14       17.80       22.86      8.05 o 
  -1   9  14       14.49       17.71      7.57 o 
   0   9  14       31.02       15.94      8.05 o 
   1   9  14        9.55        5.96      7.24 o 
   2   9  14        0.02       12.56      8.21 o 
  -5  10  14        6.13        9.98      7.89 o 
  -4  10  14        7.77       10.46      8.05 o 
  -3  10  14        5.67        5.47      7.08 o 
  -2  10  14        3.82       -5.47      5.47 o 
  -1  10  14        1.37       -2.09      6.28 o 
   0  10  14       29.84       28.49      9.01 o 
  -3  11  14        1.28        5.15      6.92 o 
  -1  11  14        0.50       -2.09      6.44 o 
  -9   0  15       14.22       10.14      8.37 o 
  -7   0  15       30.91       42.90      6.54 o 
  -5   0  15       24.08       38.47      9.66 o 
  -3   0  15      232.33      226.63     17.06 o 
  -1   0  15      166.84      131.99     14.65 o 
   1   0  15      328.54      339.79     21.41 o 
   3   0  15        1.98       -6.44      6.44 o 
   5   0  15       22.23       20.12     10.14 o 
  -9   1  15        1.40        2.35      5.84 o 
  -8   1  15       29.33       29.44      5.26 o 
  -7   1  15        2.80        2.92      5.08 o 
  -6   1  15        3.93        8.97      3.79 o 
  -5   1  15       18.81       22.16      5.68 o 
  -4   1  15        0.02       -3.78      3.78 o 
  -3   1  15        5.66        9.28      4.89 o 
  -2   1  15        9.28        2.84      4.35 o 
  -1   1  15        8.56        8.02      6.04 o 
   0   1  15       20.58       27.89      5.97 o 
   1   1  15       32.35       26.34      6.03 o 
   2   1  15       50.85       61.80      9.26 o 
   3   1  15       49.10       65.15      8.35 o 
   4   1  15       69.31       92.77      9.90 o 
   5   1  15       10.26       15.73      6.59 o 
  -9   2  15        0.11        1.54      4.38 o 
  -8   2  15       10.22       19.53      4.90 o 
  -7   2  15       17.83       27.25      5.20 o 
  -6   2  15       15.06       10.41      5.39 o 
  -5   2  15       92.57       76.38      8.48 o 
  -4   2  15       87.04       77.27      8.31 o 
  -3   2  15       13.95       13.21      5.04 o 
  -2   2  15      261.57      256.07     13.03 o 
  -1   2  15       61.44       53.95     11.51 o 
   0   2  15      123.31      121.63     10.20 o 
   1   2  15       35.39       30.90      6.30 o 
   2   2  15       38.48       44.97      7.34 o 
   3   2  15        0.18       -2.66      5.88 o 
   4   2  15        3.70       -2.82      5.18 o 
   5   2  15        2.55        3.28      5.57 o 
  -9   3  15       34.93       42.31      7.13 o 
  -8   3  15        0.74        0.86      4.19 o 
  -7   3  15       58.71       54.20      6.32 o 
  -6   3  15       59.06       63.34     12.15 o 
  -5   3  15        0.92       -0.05      4.35 o 
  -4   3  15       31.86       25.44      5.69 o 
  -3   3  15       18.45        9.20      4.79 o 
  -2   3  15        0.08       -1.16      4.02 o 
  -1   3  15       54.87       65.62      9.82 o 
   0   3  15       19.55       22.59      6.02 o 
   1   3  15      247.09      265.33     15.85 o 
   2   3  15       13.93        8.73      5.40 o 
   3   3  15      228.45      247.67     17.46 o 
   4   3  15       31.34       24.49     10.14 o 
   5   3  15       59.58       61.28      9.15 o 
  -9   4  15        3.85       -4.89      4.89 o 
  -8   4  15       18.42       11.82      4.76 o 
  -7   4  15        6.75       10.63      4.47 o 
  -6   4  15       71.79       74.67      9.50 o 
  -5   4  15        7.13        6.92      6.76 o 
  -4   4  15       34.04       35.04      6.30 o 
  -3   4  15        6.58        6.02      3.39 o 
  -2   4  15       42.54       43.11      5.20 o 
  -1   4  15       89.03       77.73      8.25 o 
   0   4  15       62.05       65.12      7.96 o 
   1   4  15        2.77        7.23      4.95 o 
   2   4  15       22.27       15.41      5.52 o 
   3   4  15       39.78       40.16      7.40 o 
   4   4  15       24.53       22.37      9.98 o 
   5   4  15        7.70       12.72      9.01 o 
  -8   5  15        0.15       -5.26      5.33 o 
  -7   5  15        8.90       -0.59      4.13 o 
  -6   5  15        2.35        5.09      8.61 o 
  -5   5  15        5.87        3.40      3.58 o 
  -4   5  15        0.20       -3.03      3.03 o 
  -3   5  15       24.66       28.11      4.47 o 
  -2   5  15       13.61       20.01      4.20 o 
  -1   5  15       13.93       10.34      3.75 o 
   0   5  15       48.47       52.31      7.34 o 
   1   5  15       82.23       85.09     15.85 o 
   2   5  15       15.13       26.08      9.17 o 
   3   5  15       82.09       85.31     14.33 o 
   4   5  15        1.78        1.61      8.21 o 
  -8   6  15        6.05        5.15      8.37 o 
  -7   6  15       12.38       11.03      6.35 o 
  -6   6  15       84.75      112.68      9.09 o 
  -5   6  15       22.42       23.16      5.23 o 
  -4   6  15       34.63       37.42      5.83 o 
  -3   6  15       17.59       27.28      8.93 o 
  -2   6  15       16.67       24.98      8.05 o 
  -1   6  15      170.98      176.34     10.79 o 
   0   6  15        1.89        2.66      7.97 o 
   1   6  15        6.90       22.21      8.53 o 
   2   6  15        6.56        0.80      6.92 o 
   3   6  15        2.39       14.81      9.01 o 
  -7   7  15       25.30       35.48      5.77 o 
  -6   7  15        2.16       10.73      4.68 o 
  -5   7  15      101.08      109.55      8.66 o 
  -4   7  15        8.15        8.34      4.37 o 
  -3   7  15        4.43        7.53      4.20 o 
  -2   7  15        1.68       -0.53      3.84 o 
  -1   7  15        0.10        1.29      3.75 o 
   0   7  15       57.63       66.85      9.09 o 
   1   7  15        8.49        7.24      7.57 o 
   2   7  15       69.38       83.22     13.36 o 
   3   7  15       12.50        0.64      8.69 o 
  -6   8  15       26.15       19.48      9.17 o 
  -5   8  15       49.37       55.37     12.23 o 
  -4   8  15        7.01       -1.20      8.13 o 
  -3   8  15       19.83       23.38      5.07 o 
  -2   8  15        0.05       -2.05      3.44 o 
  -1   8  15       15.84       12.92      4.47 o 
   0   8  15       16.57       22.21      9.01 o 
   1   8  15       45.34       40.88     10.62 o 
   2   8  15        7.90        9.01      8.69 o 
  -5   9  15       13.29       13.04      8.85 o 
  -4   9  15       23.61       22.70      9.34 o 
  -3   9  15        4.06       -1.13      7.08 o 
  -2   9  15        4.00       -0.97      7.40 o 
  -1   9  15       43.53       56.18     11.59 o 
   0   9  15       16.99       12.07      8.53 o 
  -8   0  16       25.02       49.09     11.91 o 
  -6   0  16        6.21       12.58      5.25 o 
  -4   0  16      104.45       68.25     11.59 o 
  -2   0  16      110.21      120.08     14.65 o 
   0   0  16       54.49       37.67      9.34 o 
   2   0  16      181.96      228.08     18.83 o 
   4   0  16      179.86      199.91     21.09 o 
  -8   1  16        0.00        0.99      5.28 o 
  -7   1  16        7.58        8.68      7.29 o 
  -6   1  16        9.43       12.70      5.52 o 
  -5   1  16      129.36      146.28     11.55 o 
  -4   1  16       37.23       33.33      6.57 o 
  -3   1  16       25.96       33.18      6.59 o 
  -2   1  16        6.93       -2.05      4.19 o 
  -1   1  16       12.92       11.31      5.06 o 
   0   1  16       59.96       59.01      8.14 o 
   1   1  16        2.69       -0.43      4.91 o 
   2   1  16       15.41       12.94      6.76 o 
   3   1  16       19.04       22.11      6.82 o 
   4   1  16        5.77        8.27      5.98 o 
  -8   2  16       35.60       46.53      6.41 o 
  -7   2  16        0.76        3.50      4.21 o 
  -6   2  16       14.03       15.27      6.20 o 
  -5   2  16        7.41        5.48      7.24 o 
  -4   2  16       11.38        9.01      5.06 o 
  -3   2  16       55.31       37.85      6.60 o 
  -2   2  16       13.94       12.51      5.22 o 
  -1   2  16        4.43        5.65      6.68 o 
   0   2  16      131.56      117.66     10.36 o 
   1   2  16       98.46      111.88     10.57 o 
   2   2  16       82.22       72.21     16.66 o 
   3   2  16      214.62      226.00     17.95 o 
   4   2  16       76.27       81.20     10.06 o 
  -8   3  16        1.25       -1.35      4.45 o 
  -7   3  16       39.83       45.87      6.39 o 
  -6   3  16       21.40       27.86     14.00 o 
  -5   3  16        0.20        3.28      5.79 o 
  -4   3  16       60.33       55.13      7.74 o 
  -3   3  16        0.87       -0.98      4.38 o 
  -2   3  16       42.58       51.72      7.62 o 
  -1   3  16        0.55        5.49      4.84 o 
   0   3  16        3.19       -0.20      4.61 o 
   1   3  16       28.77       40.69      9.50 o 
   2   3  16        6.74       11.64      6.92 o 
   3   3  16       51.92       66.19      9.28 o 
   4   3  16        3.41        4.51      6.15 o 
  -8   4  16       24.97       18.75      6.44 o 
  -7   4  16       38.13       34.43      6.00 o 
  -6   4  16        2.82        2.49      5.35 o 
  -5   4  16        0.00       -0.92      4.71 o 
  -4   4  16        8.46       12.04      5.35 o 
  -3   4  16        0.71       -0.08      4.33 o 
  -2   4  16       94.93       79.60      8.76 o 
  -1   4  16       50.83       51.37      9.50 o 
   0   4  16        0.08        2.58      4.89 o 
   1   4  16      109.20      103.57      9.95 o 
   2   4  16       61.70       72.03      8.99 o 
   3   4  16      159.72      154.20     18.67 o 
  -7   5  16        0.27        5.15      9.01 o 
  -6   5  16       43.09       56.74      8.19 o 
  -5   5  16       10.02        0.97      4.84 o 
  -4   5  16       51.04       65.27      8.29 o 
  -3   5  16        1.72       -3.63      4.31 o 
  -2   5  16       68.53       78.35      8.89 o 
  -1   5  16        4.33        4.86      4.95 o 
   0   5  16        3.43        1.51      5.39 o 
   1   5  16        9.47       11.75      7.89 o 
   2   5  16       23.81       27.04      9.66 o 
   3   5  16        2.23       -5.96      7.24 o 
  -7   6  16        9.81        3.06      8.37 o 
  -6   6  16       10.05        0.16      8.21 o 
  -5   6  16       17.17        8.69      8.37 o 
  -4   6  16        4.21       -3.22      6.28 o 
  -3   6  16       52.26       56.98     11.59 o 
  -2   6  16        0.55        5.63      7.24 o 
  -1   6  16        0.01        1.13      6.60 o 
   0   6  16       23.86       34.12      9.50 o 
   1   6  16       31.14       26.24      9.50 o 
   2   6  16        9.64       12.88      8.85 o 
  -5   7  16       14.16       25.91      9.66 o 
  -4   7  16        8.59        7.12      5.55 o 
  -3   7  16       50.31       46.18      9.01 o 
  -2   7  16        5.68       -1.32      4.91 o 
  -1   7  16        8.77        8.86      5.96 o 
   0   7  16        3.64        5.78      4.47 o 
   1   7  16        1.20        6.28      8.05 o 
  -3   8  16        7.14       12.23      8.37 o 
  -2   8  16       15.53       17.87      8.53 o 
  -1   8  16        2.53       -2.90      7.24 o 
  -7   0  17        0.01       -6.76      6.76 o 
  -5   0  17       21.69       28.17      9.66 o 
  -3   0  17       14.59        0.00      7.24 o 
  -1   0  17        0.35        8.05      7.57 o 
   1   0  17      109.73      109.29     15.29 o 
   3   0  17       12.85        1.45      8.05 o 
  -7   1  17        0.06        3.20      5.38 o 
  -6   1  17        1.38        2.39      5.17 o 
  -5   1  17       19.52       19.27      6.33 o 
  -4   1  17        8.71        5.52      5.33 o 
  -3   1  17       12.03       13.60      5.92 o 
  -2   1  17       31.33       33.79      6.83 o 
  -1   1  17        8.84        6.75      5.51 o 
   0   1  17       37.93       52.40     11.75 o 
   1   1  17        9.79        7.03      5.57 o 
   2   1  17       54.40       52.75      8.64 o 
   3   1  17        8.19       10.12      6.13 o 
  -7   2  17        6.47       20.75      5.33 o 
  -6   2  17        1.59       12.79      5.97 o 
  -5   2  17        4.30        2.25      5.13 o 
  -4   2  17       40.11       43.93     10.30 o 
  -3   2  17        6.33        8.52      5.41 o 
  -2   2  17       25.00       26.60      7.65 o 
  -1   2  17        1.40        7.53      5.33 o 
   0   2  17       89.59       95.78     10.19 o 
   1   2  17        0.34       -0.81      5.74 o 
   2   2  17       10.79        6.00      6.46 o 
   3   2  17        9.47       28.38     15.21 o 
  -7   3  17        1.02        9.10      5.85 o 
  -6   3  17        0.07        6.91      5.64 o 
  -5   3  17        8.58        4.30      6.68 o 
  -4   3  17        0.02        3.57      8.93 o 
  -3   3  17       53.58       47.69      9.58 o 
  -2   3  17       16.20       21.30      6.48 o 
  -1   3  17       72.64       82.73      9.50 o 
   0   3  17        5.74       11.34      8.77 o 
   1   3  17      165.08      152.32     14.49 o 
   2   3  17       15.45       23.95     13.92 o 
  -6   4  17       16.00       23.51      6.92 o 
  -5   4  17       13.95       16.40      5.97 o 
  -4   4  17       10.23       14.34      6.13 o 
  -3   4  17        9.61        8.18      5.45 o 
  -2   4  17       12.04       15.66      6.84 o 
  -1   4  17        6.73       10.49      7.08 o 
   0   4  17        2.77       -1.92      4.95 o 
   1   4  17       27.90       30.90     10.30 o 
   2   4  17       70.09       81.77     14.81 o 
  -5   5  17        0.43       -6.28      6.28 o 
  -4   5  17        5.03        8.05      7.89 o 
  -3   5  17        7.65       13.36      8.21 o 
  -2   5  17       47.17       49.25     11.43 o 
  -1   5  17       26.88       34.12     10.62 o 
   0   5  17        6.01       -1.13      7.24 o 
   1   5  17       66.49       50.22     12.23 o 
  -3   6  17        0.06        4.51      7.40 o 
  -2   6  17        0.03        5.47      8.05 o 
  -1   6  17        0.02        2.58      7.57 o 
  -6   0  18       25.15       24.79      9.66 o 
  -4   0  18        9.21        8.69      8.53 o 
  -2   0  18       57.44       81.77     14.33 o 
   0   0  18        3.05       14.00      9.17 o 
  -6   1  18       27.36       23.27      7.05 o 
  -5   1  18       17.15        7.89      6.03 o 
  -4   1  18        6.65       12.90      6.02 o 
  -3   1  18        0.06        1.11      5.12 o 
  -2   1  18        3.02        2.04      5.36 o 
  -1   1  18       33.12       39.52     14.57 o 
   0   1  18       93.55       87.26     10.24 o 
   1   1  18        7.36        5.15      6.15 o 
  -6   2  18        1.71        8.69      8.05 o 
  -5   2  18        0.01        0.62      8.37 o 
  -4   2  18       10.80       11.99      6.12 o 
  -3   2  18        5.38       12.88      6.03 o 
  -2   2  18       20.61       30.78      7.05 o 
  -1   2  18       34.21       32.00      7.23 o 
   0   2  18      133.17      146.15     18.03 o 
   1   2  18      149.44      155.63     13.42 o 
  -5   3  18        0.46       -3.59      5.17 o 
  -4   3  18       11.99       20.28      6.88 o 
  -3   3  18        5.16        8.98      5.97 o 
  -2   3  18        0.33        6.49     13.04 o 
  -1   3  18       22.13       26.46      6.97 o 
   0   3  18       13.32       25.19      7.23 o 
   1   3  18        2.99       -5.47      7.73 o 
  -4   4  18        2.24        9.82      8.37 o 
  -3   4  18       18.45       14.15      8.93 o 
  -2   4  18       18.81       41.53     11.75 o 
  -1   4  18       55.35       55.85     12.88 o 
  -3   0  19        6.21        7.57      9.17 o 
                                                 
